# Supplementary material for: A Core Genome Multilocus Sequence Typing Scheme for Streptococcus mutans
Source: mSphere. 2020 Jul 8;5(4):e00348-20. doi: 10.1128/mSphere.00348-20 (PMC7343978; doi:10.1128/mSphere.00348-20)
Supplement: TABLE S1 [file mSphere.00348-20-st001.xlsx]

## Sheet: Sheet1
Candidate genomes ID	Assembly ID
Candidate genomes 1	GCA_000347835.1
Candidate genomes 2	GCA_000347855.1
Candidate genomes 3	GCA_000347895.1
Candidate genomes 4	GCA_001703615.1
Candidate genomes 5	GCA_002179995.1
Candidate genomes 6	GCA_000228745.2
Candidate genomes 7	GCA_000228765.2
Candidate genomes 8	GCA_000228785.2
Candidate genomes 9	GCA_000228805.2
Candidate genomes 10	GCA_000228825.2
Candidate genomes 11	GCA_000228845.2
Candidate genomes 12	GCA_000228865.2
Candidate genomes 13	GCA_000228885.2
Candidate genomes 14	GCA_000228905.2
Candidate genomes 15	GCA_000228925.2
Candidate genomes 16	GCA_000228945.2
Candidate genomes 17	GCA_000228965.2
Candidate genomes 18	GCA_000228985.2
Candidate genomes 19	GCA_000229005.2
Candidate genomes 20	GCA_000229025.2
Candidate genomes 21	GCA_000229045.2
Candidate genomes 22	GCA_000229065.2
Candidate genomes 23	GCA_000229085.2
Candidate genomes 24	GCA_000229105.2
Candidate genomes 25	GCA_000229125.2
Candidate genomes 26	GCA_000229145.2
Candidate genomes 27	GCA_000229165.2
Candidate genomes 28	GCA_000229185.2
Candidate genomes 29	GCA_000229205.2
Candidate genomes 30	GCA_000229225.2
Candidate genomes 31	GCA_000229245.2
Candidate genomes 32	GCA_000229265.2
Candidate genomes 33	GCA_000229285.2
Candidate genomes 34	GCA_000229305.2
Candidate genomes 35	GCA_000229325.2
Candidate genomes 36	GCA_000229345.2
Candidate genomes 37	GCA_000229365.2
Candidate genomes 38	GCA_000229385.2
Candidate genomes 39	GCA_000229405.2
Candidate genomes 40	GCA_000229425.2
Candidate genomes 41	GCA_000229445.2
Candidate genomes 42	GCA_000229465.2
Candidate genomes 43	GCA_000229485.2
Candidate genomes 44	GCA_000229505.2
Candidate genomes 45	GCA_000229525.2
Candidate genomes 46	GCA_000229545.2
Candidate genomes 47	GCA_000229565.2
Candidate genomes 48	GCA_000229585.2
Candidate genomes 49	GCA_000229605.2
Candidate genomes 50	GCA_000229625.2
Candidate genomes 51	GCA_000229645.2
Candidate genomes 52	GCA_000229665.2
Candidate genomes 53	GCA_000229685.2
Candidate genomes 54	GCA_000229705.2
Candidate genomes 55	GCA_000229725.2
Candidate genomes 56	GCA_000229745.2
Candidate genomes 57	GCA_000229765.2
Candidate genomes 58	GCA_000229785.2
Candidate genomes 59	GCA_000229805.2
Candidate genomes 60	GCA_000229825.2
Candidate genomes 61	GCA_000229845.2
Candidate genomes 62	GCA_000229865.2
Candidate genomes 63	GCA_000229885.2
Candidate genomes 64	GCA_000229905.2
Candidate genomes 65	GCA_000229925.2
Candidate genomes 66	GCA_000229945.2
Candidate genomes 67	GCA_000229965.2
Candidate genomes 68	GCA_000229985.2
Candidate genomes 69	GCA_000230005.2
Candidate genomes 70	GCA_000230025.2
Candidate genomes 71	GCA_000230045.2
Candidate genomes 72	GCA_000230065.2
Candidate genomes 73	GCA_000230085.2
Candidate genomes 74	GCA_000230105.2
Candidate genomes 75	GCA_000230125.2
Candidate genomes 76	GCA_000230145.2
Candidate genomes 77	GCA_000230165.2
Candidate genomes 78	GCA_000230185.2
Candidate genomes 79	GCA_000230205.2
Candidate genomes 80	GCA_000230225.2
Candidate genomes 81	GCA_000339055.1
Candidate genomes 82	GCA_000339075.1
Candidate genomes 83	GCA_000339095.1
Candidate genomes 84	GCA_000339115.1
Candidate genomes 85	GCA_000339135.1
Candidate genomes 86	GCA_000339155.1
Candidate genomes 87	GCA_000339175.1
Candidate genomes 88	GCA_000339195.1
Candidate genomes 89	GCA_000339215.1
Candidate genomes 90	GCA_000339235.1
Candidate genomes 91	GCA_000339255.1
Candidate genomes 92	GCA_000339275.1
Candidate genomes 93	GCA_000339295.1
Candidate genomes 94	GCA_000339315.1
Candidate genomes 95	GCA_000339335.1
Candidate genomes 96	GCA_000339355.1
Candidate genomes 97	GCA_000339375.1
Candidate genomes 98	GCA_000339415.1
Candidate genomes 99	GCA_000339435.1
Candidate genomes 100	GCA_000339455.1
Candidate genomes 101	GCA_000339475.1
Candidate genomes 102	GCA_000339495.1
Candidate genomes 103	GCA_000339515.1
Candidate genomes 104	GCA_000339535.1
Candidate genomes 105	GCA_000339555.1
Candidate genomes 106	GCA_000339575.1
Candidate genomes 107	GCA_000339595.1
Candidate genomes 108	GCA_000339615.1
Candidate genomes 109	GCA_000339635.1
Candidate genomes 110	GCA_000339655.1
Candidate genomes 111	GCA_000339675.1
Candidate genomes 112	GCA_000339695.1
Candidate genomes 113	GCA_000339715.1
Candidate genomes 114	GCA_000339735.1
Candidate genomes 115	GCA_000339755.1
Candidate genomes 116	GCA_000339775.1
Candidate genomes 117	GCA_000339795.1
Candidate genomes 118	GCA_000339815.1
Candidate genomes 119	GCA_000339835.1
Candidate genomes 120	GCA_000339855.1
Candidate genomes 121	GCA_000339875.1
Candidate genomes 122	GCA_000339895.1
Candidate genomes 123	GCA_000339915.1
Candidate genomes 124	GCA_000339935.1
Candidate genomes 125	GCA_000339955.1
Candidate genomes 126	GCA_000339975.1
Candidate genomes 127	GCA_000339995.1
Candidate genomes 128	GCA_000340015.1
Candidate genomes 129	GCA_000340035.1
Candidate genomes 130	GCA_000340055.1
Candidate genomes 131	GCA_000340075.1
Candidate genomes 132	GCA_000340095.1
Candidate genomes 133	GCA_000340115.1
Candidate genomes 134	GCA_000340135.1
Candidate genomes 135	GCA_000340155.1
Candidate genomes 136	GCA_000340175.1
Candidate genomes 137	GCA_000522565.1
Candidate genomes 138	GCA_000522585.1
Candidate genomes 139	GCA_000522625.1
Candidate genomes 140	GCA_000522685.1
Candidate genomes 141	GCA_000522705.1
Candidate genomes 142	GCA_000522725.1
Candidate genomes 143	GCA_000522765.1
Candidate genomes 144	GCA_000522845.1
Candidate genomes 145	GCA_000522885.1
Candidate genomes 146	GCA_000522925.1
Candidate genomes 147	GCA_001068415.1
Candidate genomes 148	GCA_001069835.1
Candidate genomes 149	GCA_001073145.1
Candidate genomes 150	GCA_002212845.1
Candidate genomes 151	GCA_002212855.1
Candidate genomes 152	GCA_002212885.1
Candidate genomes 153	GCA_002212905.1
Candidate genomes 154	GCA_002212925.1
Candidate genomes 155	GCA_002212935.1
Candidate genomes 156	GCA_002212965.1
Candidate genomes 157	GCA_002212995.1
Candidate genomes 158	GCA_002213005.1
Candidate genomes 159	GCA_002213035.1
Candidate genomes 160	GCA_002213065.1
Candidate genomes 161	GCA_006386535.1
