# Supplementary material for: A Core Genome Multilocus Sequence Typing Scheme for Streptococcus mutans
Source: mSphere. 2020 Jul 8;5(4):e00348-20. doi: 10.1128/mSphere.00348-20 (PMC7343978; doi:10.1128/mSphere.00348-20)
Supplement: TABLE S2 [file mSphere.00348-20-st002.xlsx]

## Sheet: Sheet1
core gene ID	Locus_tag in UA159	Number of alleles
cg1	SMU_01	14
cg2	SMU_02	18
cg3	SMU_05	7
cg4	SMU_06	22
cg5	SMU_07	23
cg6	SMU_10	10
cg7	SMU_11	3
cg8	SMU_12	20
cg9	SMU_13	20
cg10	SMU_14	7
cg11	SMU_15	27
cg12	SMU_16	18
cg13	SMU_20	14
cg14	SMU_21	8
cg15	SMU_22	21
cg16	SMU_23	10
cg17	SMU_24	21
cg18	SMU_26	23
cg19	SMU_27	8
cg20	SMU_28	27
cg21	SMU_29	16
cg22	SMU_32	29
cg23	SMU_38c	21
cg24	SMU_39	23
cg25	SMU_61	20
cg26	SMU_64	19
cg27	SMU_65	22
cg28	SMU_66	14
cg29	SMU_67	26
cg30	SMU_68	2
cg31	SMU_72	7
cg32	SMU_73	25
cg33	SMU_75	16
cg34	SMU_76	12
cg35	SMU_78	36
cg36	SMU_81	10
cg37	SMU_84	19
cg38	SMU_87	14
cg39	SMU_88c	22
cg40	SMU_117c	26
cg41	SMU_118c	26
cg42	SMU_119	27
cg43	SMU_120	7
cg44	SMU_123	38
cg45	SMU_125	18
cg46	SMU_128	23
cg47	SMU_144c	24
cg48	SMU_145	29
cg49	SMU_155	30
cg50	SMU_156	19
cg51	SMU_158	31
cg52	SMU_160	25
cg53	SMU_163c	19
cg54	SMU_167	21
cg55	SMU_168	5
cg56_2	SMU_169	6
cg57	SMU_177	30
cg58	SMU_180	33
cg59	SMU_181	21
cg60	SMU_183	19
cg61	SMU_184	22
cg62	SMU_186	19
cg63	SMU_187c	18
cg64	SMU_287	19
cg65	SMU_290	17
cg66	SMU_291	32
cg67	SMU_297	29
cg68	SMU_300	17
cg69	SMU_301	27
cg70	SMU_303	21
cg71	SMU_305	12
cg72	SMU_308	17
cg73	SMU_309	30
cg74	SMU_311	14
cg75	SMU_312	25
cg76	SMU_317	24
cg77	SMU_318	26
cg78	SMU_321	13
cg79	SMU_322c	19
cg80	SMU_323	23
cg81	SMU_327	20
cg82	SMU_328	8
cg83	SMU_329	21
cg84	SMU_331	14
cg85	SMU_332	5
cg86	SMU_334	28
cg87	SMU_335	25
cg88	SMU_337	29
cg89	SMU_338	22
cg90	SMU_339	18
cg91	SMU_349	27
cg92	SMU_351	22
cg93	SMU_354	27
cg94	SMU_359	27
cg95	SMU_360	10
cg96	SMU_361	14
cg97	SMU_362	18
cg98	SMU_364	16
cg99	SMU_365	30
cg100	SMU_366	29
cg101	SMU_367	14
cg102	SMU_368c	23
cg103	SMU_370	23
cg104	SMU_426	29
cg105	SMU_428	24
cg106	SMU_431	25
cg107	SMU_432	27
cg108	SMU_435	29
cg109	SMU_438c	39
cg110	SMU_439	12
cg111	SMU_445	25
cg112	SMU_446	32
cg113	SMU_449	15
cg114	SMU_450	25
cg115	SMU_453	27
cg116	SMU_455	26
cg117	SMU_456	26
cg118	SMU_459	23
cg119	SMU_460	26
cg120	SMU_461	21
cg121	SMU_463	22
cg122	SMU_466	27
cg123	SMU_467	28
cg124	SMU_470	16
cg125	SMU_472	26
cg126	SMU_473	28
cg127	SMU_475	22
cg128	SMU_478	17
cg129	SMU_480	30
cg130	SMU_482	20
cg131	SMU_483	10
cg132	SMU_484	23
cg133	SMU_485	13
cg134	SMU_486	19
cg135	SMU_488	29
cg136	SMU_490	21
cg137	SMU_491	17
cg138	SMU_493	33
cg139	SMU_494	16
cg140	SMU_495	22
cg141	SMU_496	26
cg142	SMU_497c	18
cg143	SMU_498	31
cg144	SMU_499	14
cg145	SMU_500	13
cg146	SMU_507	16
cg147	SMU_508	23
cg148	SMU_516	14
cg149	SMU_518	22
cg150	SMU_520	28
cg151	SMU_521	14
cg152	SMU_522	28
cg153	SMU_523	19
cg154	SMU_526c	19
cg155	SMU_527	25
cg156	SMU_532	21
cg157	SMU_534	20
cg158	SMU_536	16
cg159	SMU_537	14
cg160	SMU_538	10
cg161	SMU_540	15
cg162	SMU_542	22
cg163	SMU_548	30
cg164	SMU_549	23
cg165	SMU_550	29
cg166	SMU_551	18
cg167	SMU_552	20
cg168	SMU_556	18
cg169	SMU_557	14
cg170	SMU_558	32
cg171	SMU_570	28
cg172	SMU_577	24
cg173	SMU_580	26
cg174	SMU_582	26
cg175	SMU_585	30
cg176	SMU_587	21
cg177	SMU_674	3
cg178	SMU_675	26
cg179	SMU_676	26
cg180	SMU_677	13
cg181	SMU_688	21
cg182	SMU_689	33
cg183	SMU_690	23
cg184	SMU_691	28
cg185	SMU_692	11
cg186	SMU_695	12
cg187	SMU_696	17
cg188	SMU_697	14
cg189	SMU_699	7
cg190	SMU_700c	23
cg191	SMU_702c	14
cg192	SMU_703c	20
cg193	SMU_704c	24
cg194	SMU_706c	12
cg195	SMU_707c	17
cg196	SMU_709	20
cg197	SMU_712	29
cg198	SMU_713	18
cg199	SMU_714	16
cg200	SMU_715	20
cg201	SMU_717	22
cg202	SMU_718c	16
cg203	SMU_719c	25
cg204	SMU_720	22
cg205	SMU_721	12
cg206	SMU_723	30
cg207	SMU_741	20
cg208	SMU_742	19
cg209	SMU_743	23
cg210	SMU_747c	22
cg211	SMU_761	19
cg212	SMU_764	10
cg213	SMU_765	29
cg214	SMU_768c	9
cg215	SMU_770c	20
cg216	SMU_773c	29
cg217	SMU_774	25
cg218	SMU_778	25
cg219	SMU_779	28
cg220	SMU_780	30
cg221	SMU_781	25
cg222	SMU_782	16
cg223	SMU_784	28
cg224	SMU_786	21
cg225	SMU_787	25
cg226	SMU_794	16
cg227	SMU_795	15
cg228	SMU_796	21
cg229	SMU_814	8
cg230	SMU_817	18
cg231	SMU_819	14
cg232	SMU_820	22
cg233	SMU_821	27
cg234	SMU_822	21
cg235	SMU_825	22
cg236	SMU_837	24
cg237	SMU_839	25
cg238	SMU_840c	13
cg239	SMU_841	21
cg240	SMU_842	23
cg241	SMU_847c	6
cg242	SMU_846	5
cg243	SMU_848	10
cg244	SMU_849	7
cg245	SMU_851	17
cg246	SMU_855	17
cg247	SMU_860	33
cg248	SMU_863	17
cg249	SMU_864	24
cg250	SMU_865	9
cg251	SMU_916c	23
cg252	SMU_919c	20
cg253	SMU_922	22
cg254	SMU_1102	30
cg255	SMU_1107c	17
cg256	SMU_1114	29
cg257	SMU_1115	17
cg258	SMU_1116c	23
cg259	SMU_1117	25
cg260	SMU_1118c	17
cg261	SMU_1120	21
cg262	SMU_1121c	17
cg263	SMU_1123	15
cg264	SMU_1124	24
cg265	SMU_1125c	18
cg266	SMU_1126	13
cg267	SMU_1128	21
cg268	SMU_1132	30
cg269	SMU_1133	7
cg270	SMU_1135	19
cg271	SMU_1137	21
cg272	SMU_1138	18
cg273	SMU_1140c	20
cg274	SMU_1143c	23
cg275	SMU_1144	28
cg276	SMU_1146c	20
cg277	SMU_1148	22
cg278	SMU_1149	25
cg279	SMU_1150	27
cg280	SMU_1151c	25
cg281	SMU_1173	28
cg282	SMU_1174	30
cg283	SMU_1176	21
cg284	SMU_1177c	13
cg285	SMU_1178c	12
cg286	SMU_1179c	13
cg287	SMU_1182	22
cg288	SMU_1184c	31
cg289	SMU_1185	26
cg290	SMU_1187	27
cg291	SMU_1188	7
cg292	SMU_1190	24
cg293	SMU_1191	14
cg294	SMU_1192	35
cg295	SMU_1193	13
cg296	SMU_1195	20
cg297	SMU_1196c	11
cg298	SMU_1197	11
cg299	SMU_1377c	22
cg300	SMU_1381	11
cg301	SMU_1382	29
cg302	SMU_1383	18
cg303	SMU_1384	25
cg304	SMU_1386	15
cg305	SMU_1387	21
cg306	SMU_1388	20
cg307	SMU_1389	21
cg308	SMU_1390	17
cg309	SMU_1391c	17
cg310	SMU_1393c	22
cg311	SMU_1394	24
cg312	SMU_1396	25
cg313	SMU_1411	27
cg314	SMU_1415c	21
cg315	SMU_1419	20
cg316	SMU_1420	12
cg317	SMU_1421	25
cg318	SMU_1422	19
cg319	SMU_1424	23
cg320	SMU_1430	24
cg321	SMU_1432c	22
cg322	SMU_1434c	25
cg323	SMU_1436c	7
cg324	SMU_1437	19
cg325	SMU_1438c	16
cg326	SMU_1442c	11
cg327	SMU_1443c	21
cg328	SMU_1444c	18
cg329	SMU_1446c	13
cg330	SMU_1450	29
cg331	SMU_1452	29
cg332	SMU_1453c	25
cg333	SMU_1454c	24
cg334	SMU_1455	12
cg335	SMU_1457	23
cg336	SMU_1461	16
cg337	SMU_1466	16
cg338	SMU_1470c	20
cg339	SMU_1472	31
cg340	SMU_1473c	17
cg341	SMU_1474c	23
cg342	SMU_1476c	23
cg343	SMU_1487	25
cg344	SMU_1494	15
cg345	SMU_1498	22
cg346	SMU_1499	36
cg347	SMU_1513	32
cg348	SMU_1514	17
cg349	SMU_1516	23
cg350	SMU_1519	13
cg351	SMU_1520	22
cg352	SMU_1521	17
cg353	SMU_1522	13
cg354	SMU_1523	23
cg355	SMU_1525	20
cg356	SMU_1528	19
cg357	SMU_1529	14
cg358	SMU_1530	20
cg359	SMU_1531	13
cg360	SMU_1532	9
cg361	SMU_1533	5
cg362	SMU_1536	22
cg363	SMU_1538	21
cg364	SMU_1539	25
cg365	SMU_1541	30
cg366	SMU_1542c	24
cg367	SMU_1543	29
cg368	SMU_1547c	17
cg369	SMU_1548c	24
cg370	SMU_1551c	27
cg371	SMU_1556	19
cg372	SMU_1557c	23
cg373	SMU_1561	13
cg374	SMU_1562	13
cg375	SMU_1563	34
cg376	SMU_1569	28
cg377	SMU_1570	18
cg378	SMU_1626	19
cg379	SMU_1629c	32
cg380	SMU_1631	24
cg381	SMU_1644c	24
cg382	SMU_1645	24
cg383	SMU_1646c	17
cg384	SMU_1649	20
cg385	SMU_1652	17
cg386	SMU_1653	21
cg387	SMU_1654c	21
cg388	SMU_1656	25
cg389	SMU_1658	25
cg390	SMU_1661c	20
cg391	SMU_1662	16
cg392	SMU_1663	16
cg393	SMU_1664c	17
cg394	SMU_1665	17
cg395	SMU_1667	15
cg396	SMU_1668	21
cg397	SMU_1669	21
cg398	SMU_1672	13
cg399	SMU_1673	16
cg400	SMU_1674	27
cg401	SMU_1675	24
cg402	SMU_1677	27
cg403	SMU_1687	19
cg404	SMU_1688	21
cg405	SMU_1690	27
cg406	SMU_1691	23
cg407	SMU_1692	14
cg408	SMU_1693	20
cg409	SMU_1694c	18
cg410	SMU_1700c	11
cg411	SMU_1702c	17
cg412	SMU_1705	18
cg413	SMU_1706	21
cg414	SMU_1708	24
cg415	SMU_1709	28
cg416	SMU_1711	15
cg417	SMU_1713c	12
cg418	SMU_1714c	23
cg419	SMU_1715c	6
cg420	SMU_1717c	16
cg421	SMU_1718	13
cg422	SMU_1721c	25
cg423	SMU_1722c	11
cg424	SMU_1723c	13
cg425	SMU_1724c	18
cg426	SMU_1727	10
cg427	SMU_1729c	26
cg428	SMU_1731	25
cg429	SMU_1734	15
cg430	SMU_1735	15
cg431	SMU_1736	25
cg432	SMU_1739	18
cg433	SMU_1746c	16
cg434	SMU_1747c	23
cg435	SMU_1748	27
cg436	SMU_1777	19
cg437	SMU_1780	21
cg438	SMU_1781	5
cg439	SMU_1782	11
cg440	SMU_1783	30
cg441	SMU_1784c	25
cg442	SMU_1785	12
cg443	SMU_1786	11
cg444	SMU_1787c	11
cg445	SMU_1789c	24
cg446	SMU_1798c	15
cg447	SMU_1799	19
cg448	SMU_1800c	11
cg449	SMU_1801c	26
cg450	SMU_1820c	21
cg451	SMU_1821c	9
cg452	SMU_1822	23
cg453	SMU_1824c	13
cg454	SMU_1826	23
cg455	SMU_1827	18
cg456	SMU_1830c	27
cg457	SMU_1832	7
cg458	SMU_1833	32
cg459	SMU_1834	26
cg460	SMU_1835	3
cg461	SMU_1839	18
cg462	SMU_1840	22
cg463	SMU_1843	27
cg464	SMU_1844	25
cg465	SMU_1845	15
cg466	SMU_1847	13
cg467	SMU_1849	6
cg468	SMU_1851	33
cg469	SMU_1852	17
cg470	SMU_1867c	25
cg471	SMU_1869	4
cg472	SMU_1870	28
cg473	SMU_1871c	13
cg474	SMU_1872c	6
cg475	SMU_1874	10
cg476	SMU_1875	29
cg477	SMU_1876	9
cg478	SMU_1883	10
cg479	SMU_1884c	24
cg480	SMU_1918	11
cg481	SMU_1919	16
cg482	SMU_1921	19
cg483	SMU_1922	17
cg484	SMU_1924	14
cg485	SMU_1926	20
cg486	SMU_1927	14
cg487	SMU_1928	32
cg488	SMU_1930	9
cg489	SMU_1931	15
cg490	SMU_1934c	27
cg491	SMU_1935c	17
cg492	SMU_1936c	18
cg493	SMU_1937	21
cg494	SMU_1938c	13
cg495	SMU.1940c	25
cg496	SMU_1941	26
cg497	SMU_1942c	23
cg498	SMU_1947	21
cg499	SMU_1949	31
cg500	SMU_1950	26
cg501	SMU_1951c	36
cg502	SMU_1954	21
cg503	SMU_1955	6
cg504	SMU_1956c	7
cg505	SMU_1963c	20
cg506	SMU_1965c	15
cg507	SMU_1967	9
cg508	SMU_1975c	11
cg509	SMU_1978	19
cg510	SMU_1981c	7
cg511	SMU_1985	17
cg512	SMU_1987	11
cg513	SMU_1988c	14
cg514	SMU_1992	22
cg515	SMU_1993	13
cg516	SMU_1995c	8
cg517	SMU_1996	23
cg518	SMU_1997	10
cg519	SMU_2000	5
cg520	SMU_2001	5
cg521	SMU_2002	3
cg522	SMU_2003	4
cg523	SMU_2003a	1
cg524	SMU_2004	1
cg525	SMU_2005	10
cg526	SMU_2006	15
cg527	SMU_2007	4
cg528	SMU_2008	2
cg529	SMU_2010	2
cg530	SMU_2011	15
cg531	SMU_2012	3
cg532	SMU_2014	4
cg533	SMU_2015	9
cg534	SMU_2016	8
cg535	SMU_2017	8
cg536	SMU_2018	6
cg537	SMU_2020	9
cg538	SMU_2021	12
cg539	SMU_2022	7
cg540	SMU_2025	13
cg541	SMU_2026c	2
cg542	SMU_2027	13
cg543	SMU_2030	7
cg544	SMU_2033c	27
cg545	SMU_2035	24
cg546	SMU_2036	32
cg547	SMU_2040	20
cg548	SMU_2046c	21
cg549	SMU_2047	30
cg550	SMU_2049c	23
cg551	SMU_2073c	5
cg552	SMU_2074	32
cg553	SMU_2076c	2
cg554	SMU_2077c	10
cg555	SMU_2078c	9
cg556	SMU_2079c	2
cg557	SMU_2083c	17
cg558	SMU_2084c	7
cg559	SMU_2085	14
cg560	SMU_2086	20
cg561	SMU_2087	14
cg562	SMU_2088	7
cg563	SMU_2089	23
cg564	SMU_2091c	31
cg565	SMU_2093	11
cg566	SMU_2101	22
cg567	SMU_2102	28
cg568	SMU_2104	22
cg569	SMU_2104a	5
cg570	SMU_2108c	24
cg571	SMU_2114c	12
cg572	SMU_2115	24
cg573	SMU_2116	20
cg574	SMU_2117	11
cg575	SMU_2118	18
cg576	SMU_2120c	14
cg577	SMU_2128	28
cg578	SMU_2130	18
cg579	SMU_2134	11
cg580	SMU_2135c	13
cg581	SMU_2138	18
cg582	SMU_2140c	27
cg583	SMU_2141	23
cg584	SMU_2146c	17
cg585	SMU_2150c	20
cg586	SMU_2151	11
cg587	SMU_2154c	21
cg588	SMU_2155	13
cg589	SMU_2157	19
cg590	SMU_2158c	15
cg591	SMU_2159	27
cg592	SMU_2161c	10
cg593	SMU_2162c	14
cg594	SMU_2164	16
