# Supplementary material for: A Core Genome Multilocus Sequence Typing Scheme for Streptococcus mutans
Source: mSphere. 2020 Jul 8;5(4):e00348-20. doi: 10.1128/mSphere.00348-20 (PMC7343978; doi:10.1128/mSphere.00348-20)
Supplement: TABLE S3 [file mSphere.00348-20-st003.xlsx]

## Sheet: 145
Isolate ID	Origin of these isolates	cgST of these isolates	No. of allele difference	Closet isolate ID	cgST of the closet isolate	Origin of the closet isolate
SMB16	China	cgST7	0	cgST7	SMB47	China
SMB12	China	cgST3	0	cgST3	SMB43	China
SMB15	China	cgST6	0	cgST6	SMB46	China
SMB20	China	cgST12	0	cgST12	SMB51	China
SMB34	China	cgST26	0	cgST26	SMB3	China
SMB65	China	cgST52	0	cgST52	SMB66	China
SMB38	China	cgST30	0	cgST30	SMB7	China
SMB1	China	cgST11	0	cgST11	SMB32	China
SMB11	China	cgST2	0	cgST2	SMB42	China
SMB65	China	cgST52	0	cgST52	SMB66	China
SMB23	China	cgST15	0	cgST15	SMB54	China
SMB77	China	cgST64	0	cgST64	SMB78	China
SMB22	China	cgST14	1	cgST41	SMB53	China
SMB24	China	cgST16	1	cgST42	SMB55	China
SMB26	China	cgST18	1	cgST43	SMB57	China
SMB2	China	cgST22	1	cgST25	SMB33	China
SMB30	China	cgST23	1	cgST48	SMB61	China
SMB40	China	cgST32	1	cgST66	SMB9	China
SMB13	China	cgST4	1	cgST34	SMB44	China
SMB63	China	cgST50	1	cgST51	SMB64	China
SMB69	China	cgST55	1	cgST57	SMB70	China
SMB75	China	cgST62	1	cgST63	SMB76	China
SMB17	China	cgST8	1	cgST36	SMB48	China
SMB21	China	cgST13	2	cgST40	SMB52	China
GCA_000339775.1	UK	cgST181	2	cgST182	GCA_000339795.1	UK
SMB29	China	cgST21	2	cgST47	SMB60	China
SMB37	China	cgST29	2	cgST56	SMB6	China
SMB14	China	cgST5	2	cgST35	SMB45	China
SMB67	China	cgST53	2	cgST54	SMB68	China
SMB71	China	cgST58	2	cgST59	SMB72	China
SMB28	China	cgST20	3	cgST45	SMB59	China
SMB73	China	cgST60	3	cgST61	SMB74	China
SMB10	China	cgST1	4	cgST33	SMB41	China
GCA_001068415.1	USA	cgST232	4	cgST233	GCA_001069835.1	USA
SMB27	China	cgST19	5	cgST44	SMB58	China
SMB36	China	cgST28	6	cgST46	SMB5	China
SMB80	China	cgST67	7	cgST68	SMB79	China
SMB16 SMB47	China	cgST7	13	cgST49	SMB62	China
SMB62	China	cgST49	22	cgST188	GCA_000339915.1	UK
SMB31	China	cgST24	27	cgST49	SMB62	China
GCA_000339595.1	Brazil	cgST172	28	cgST201	GCA_000340175.1	Turkey
GCA_000339195.1	Brazil	cgST152	30	cgST169	GCA_000339535.1	Iceland
GCA_000339955.1	UK	cgST190	35	cgST234	GCA_001073145.1	USA
GCA_000339935.1	UK	cgST189	41	cgST211	GCA_000522565.1	USA
SMB29	China	cgST21	43	cgST39	SMB50	China
GCA_000339515.1	Iceland	cgST168	44	cgST192	GCA_000339995.1	UK
SMB41	China	cgST33	46	cgST200	GCA_000340155.1	Iceland
SMB12 SMB43	China	cgST3	47	cgST17	SMB25 SMB56	China
SMB48	China	cgST36	48	cgST47	SMB60	China
GCA_000339215.1	Brazil	cgST153	58	cgST196	GCA_000340075.1	UK
SMB24	China	cgST16	58	cgST41	SMB53	China
GCA_000339735.1	Brazil	cgST179	60	cgST205	GCA_000347855.1	Germany
GCA_000339735.1	Brazil	cgST179	63	cgST253	GCA_006386535.1	UK
SMB27	China	cgST19	65	cgST63	SMB76	China
SMB41	China	cgST33	72	cgST221	GCA_000522765.1	USA
SMB37	China	cgST29	89	cgST68	SMB79	China
SMB13	China	cgST4	90	cgST6	SMB15 SMB46	China
SMB12 SMB43	China	cgST3	112	cgST65	SMB8	China
GCA_000347835.1	Germany	cgST204	116	cgST221	GCA_000522765.1	USA
SMB18	China	cgST9	118	cgST37	SMB49	China
SMB22	China	cgST14	126	cgST46	SMB5	China
SMB19	China	cgST10	143	cgST198	GCA_000340115.1	Iceland
GCA_000339555.1	Iceland	cgST170	148	cgST253	GCA_006386535.1	UK
GCA_000339555.1	Iceland	cgST170	150	cgST186	GCA_000339875.1	UK
SMB67	China	cgST53	163	cgST147	GCA_000339095.1	USA
SMB15 SMB46	China	cgST6	184	cgST15	SMB23 SMB54	China
SMB20 SMB51	China	cgST12	187	cgST31	SMB39	China
SMB34 SMB3	China	cgST26	200	cgST32	SMB40	China
SMB37	China	cgST29	200	cgST185	GCA_000339855.1	UK
GCA_000339595.1	Brazil	cgST172	209	cgST191	GCA_000339975.1	UK
GCA_000339815.1	UK	cgST183	212	cgST253	GCA_006386535.1	UK
GCA_000339295.1	UK	cgST157	215	cgST172	GCA_000339595.1	Brazil
SMB69	China	cgST55	221	cgST161	GCA_000339375.1	UK
GCA_000339515.1	Iceland	cgST168	241	cgST183	GCA_000339815.1	UK
SMB69	China	cgST55	244	cgST225	GCA_000522845.1	USA
GCA_000339155.1	Brazil	cgST150	266	cgST161	GCA_000339375.1	UK
GCA_000339175.1	Brazil	cgST151	268	cgST173	GCA_000339615.1	South Africa
SMB4	China	cgST38	273	cgST170	GCA_000339555.1	Iceland
SMB62	China	cgST49	300	cgST183	GCA_000339815.1	UK
SMB65 SMB66	China	cgST52	301	cgST180	GCA_000339755.1	USA
SMB38 SMB7	China	cgST30	303	cgST214	GCA_000522625.1	USA
GCA_000522585.1	USA	cgST212	304	cgST234	GCA_001073145.1	USA
GCA_000339075.1	South Africa	cgST146	311	cgST161	GCA_000339375.1	UK
GCA_000339195.1	Brazil	cgST152	330	cgST234	GCA_001073145.1	USA
SMB27	China	cgST19	338	cgST50	SMB63	China
GCA_000339375.1	UK	cgST161	343	cgST234	GCA_001073145.1	USA
SMB26	China	cgST18	347	cgST52	SMB65 SMB66	China
SMB59	China	cgST45	357	cgST147	GCA_000339095.1	USA
SMB14	China	cgST5	370	cgST40	SMB52	China
SMB38 SMB7	China	cgST30	375	cgST147	GCA_000339095.1	USA
GCA_000339375.1	UK	cgST161	393	cgST177	GCA_000339695.1	Brazil
SMB2	China	cgST22	396	cgST27	SMB35	China
SMB52	China	cgST40	420	cgST181	GCA_000339775.1	UK
GCA_000339775.1	UK	cgST181	423	cgST194	GCA_000340035.1	UK
SMB14	China	cgST5	424	cgST157	GCA_000339295.1	UK
SMB21	China	cgST13	427	cgST148	GCA_000339115.1	Brazil
SMB38 SMB7	China	cgST30	427	cgST150	GCA_000339155.1	Brazil
SMB75	China	cgST62	429	cgST175	GCA_000339655.1	Brazil
SMB21	China	cgST13	433	cgST30	SMB38 SMB7	China
SMB34 SMB3	China	cgST26	433	cgST185	GCA_000339855.1	UK
SMB35	China	cgST27	434	cgST60	SMB73	China
SMB1 SMB32	China	cgST11	435	cgST66	SMB9	China
SMB34 SMB3	China	cgST26	438	cgST31	SMB39	China
SMB50	China	cgST39	442	cgST52	SMB65 SMB66	China
GCA_000340095.1	Brazil	cgST197	445	cgST198	GCA_000340115.1	Iceland
SMB38 SMB7	China	cgST30	446	cgST39	SMB50	China
SMB65 SMB66	China	cgST52	451	cgST65	SMB8	China
GCA_000339315.1	UK	cgST158	455	cgST181	GCA_000339775.1	UK
SMB13	China	cgST4	456	cgST26	SMB34 SMB3	China
GCA_000339135.1	Brazil	cgST149	457	cgST201	GCA_000340175.1	Turkey
SMB2	China	cgST22	458	cgST23	SMB30	China
GCA_000339835.1	UK	cgST184	465	cgST253	GCA_006386535.1	UK
GCA_000339135.1	Brazil	cgST149	467	cgST155	GCA_000339255.1	Brazil
SMB14	China	cgST5	468	cgST64	SMB77 SMB78	China
SMB20 SMB51	China	cgST12	471	cgST60	SMB73	China
GCA_000339255.1	Brazil	cgST155	474	cgST193	GCA_000340015.1	USA
GCA_000339475.1	Turkey	cgST166	477	cgST207	GCA_000347895.1	Denmark
SMB19	China	cgST10	482	cgST26	SMB34 SMB3	China
GCA_000339055.1	USA	cgST145	487	cgST161	GCA_000339375.1	UK
GCA_000339335.1	UK	cgST159	491	cgST160	GCA_000339355.1	Japan
GCA_000339415.1	USA	cgST163	492	cgST207	GCA_000347895.1	Denmark
GCA_000339675.1	Brazil	cgST176	492	cgST212	GCA_000522585.1	USA
SMB71	China	cgST58	499	cgST60	SMB73	China
GCA_000347835.1	Germany	cgST204	501	cgST232	GCA_001068415.1	USA
GCA_000347855.1	Germany	cgST205	501	cgST233	GCA_001069835.1	USA
SMB13	China	cgST4	501	cgST64	SMB77 SMB78	China
SMB10	China	cgST1	502	cgST189	GCA_000339935.1	UK
SMB19	China	cgST10	502	cgST164	GCA_000339435.1	USA
SMB2	China	cgST22	502	cgST207	GCA_000347895.1	Denmark
SMB18	China	cgST9	505	cgST29	SMB37	China
SMB19	China	cgST10	506	cgST171	GCA_000339575.1	UK
SMB38 SMB7	China	cgST30	506	cgST232	GCA_001068415.1	USA
SMB63	China	cgST50	507	cgST151	GCA_000339175.1	Brazil
GCA_000339475.1	Turkey	cgST166	509	cgST167	GCA_000339495.1	UK
GCA_000339235.1	Brazil	cgST154	511	cgST169	GCA_000339535.1	Iceland
GCA_000339575.1	UK	cgST171	511	cgST187	GCA_000339895.1	UK
SMB38 SMB7	China	cgST30	511	cgST195	GCA_000340055.1	UK
GCA_000339175.1	Brazil	cgST151	512	cgST253	GCA_006386535.1	UK
GCA_000339275.1	Brazil	cgST156	512	cgST160	GCA_000339355.1	Japan
SMB11 SMB42	China	cgST2	519	cgST4	SMB13	China
GCA_000339335.1	UK	cgST159	520	cgST253	GCA_006386535.1	UK
SMB24	China	cgST16	528	cgST159	GCA_000339335.1	UK
GCA_000339695.1	Brazil	cgST177	536	cgST178	GCA_000339715.1	Brazil
GCA_000339215.1	Brazil	cgST153	539	cgST197	GCA_000340095.1	Brazil
