# Supplementary material for: A Core Genome Multilocus Sequence Typing Scheme for Streptococcus mutans
Source: mSphere. 2020 Jul 8;5(4):e00348-20. doi: 10.1128/mSphere.00348-20 (PMC7343978; doi:10.1128/mSphere.00348-20)
Supplement: TABLE S4 [file mSphere.00348-20-st004.xlsx]

## Sheet: Sheet1
Isolates ID	Children ID	Sites	Genome	Scaffold	Contig	GC (%)	BioProject ID
SMB1	ECC1	Sound	2.15	12	16	36.8	PRJNA598422
SMB2	ECC2	Sound	2.11	22	23	36.89	PRJNA598423
SMB3	ECC3	Sound	2.28	20	22	36.79	PRJNA598424
SMB4	ECC4	Sound	2.1	13	18	36.65	PRJNA598427
SMB5	ECC5	Sound	2.3	25	26	36.86	PRJNA598791
SMB6	ECC6	Sound	2.12	22	24	36.81	PRJNA598793
SMB7	ECC7	Sound	2.14	13	16	36.66	PRJNA598794
SMB8	ECC8	Sound	2.13	14	14	36.62	PRJNA598795
SMB9	ECC9	Sound	2.07	14	16	36.72	PRJNA598796
SMB10	ECC10	Sound	2.12	20	31	36.7	PRJNA598882
SMB11	ECC11	Sound	2.1	22	25	36.94	PRJNA598884
SMB12	ECC12	Sound	2.12	13	14	36.64	PRJNA598886
SMB13	ECC13	Sound	2.03	16	17	36.81	PRJNA598888
SMB14	ECC14	Sound	2.06	26	28	36.7	PRJNA598889
SMB15	ECC15	Sound	2.09	17	17	36.82	PRJNA600562
SMB16	ECC16	Sound	2.09	20	20	36.65	PRJNA600581
SMB17	ECC17	Sound	2.17	10	13	36.69	PRJNA600582
SMB18	ECC18	Sound	2.14	31	33	36.88	PRJNA600585
SMB19	ECC19	Sound	2.51	18	23	36.84	PRJNA600586
SMB20	ECC20	Sound	2.19	19	20	36.79	PRJNA600589
SMB21	ECC21	Sound	2.38	18	21	36.67	PRJNA600592
SMB22	ECC22	Sound	2.25	29	32	36.84	PRJNA600593
SMB23	ECC23	Sound	2.17	27	27	36.8	PRJNA600594
SMB24	ECC24	Sound	2.13	28	30	36.88	PRJNA600595
SMB25	ECC25	Sound	2.09	13	14	36.66	PRJNA600596
SMB26	ECC26	Sound	2.1	11	14	36.73	PRJNA600597
SMB27	ECC27	Sound	2.23	24	25	36.59	PRJNA600598
SMB28	ECC28	Sound	2.12	11	12	36.63	PRJNA600599
SMB29	ECC29	Sound	2.12	13	15	36.62	PRJNA600601
SMB30	ECC30	Sound	2.11	19	20	36.89	PRJNA600602
SMB31	ECC31	Sound	2.03	18	18	36.67	PRJNA600684
SMB32	ECC1	Caries	2.15	17	20	36.8	PRJNA600687
SMB33	ECC2	Caries	2.12	19	20	36.89	PRJNA600688
SMB34	ECC3	Caries	2.24	18	19	36.78	PRJNA600690
SMB35	ECC4	Caries	2.16	14	17	36.86	PRJNA600691
SMB36	ECC5	Caries	2.18	31	31	36.9	PRJNA600692
SMB37	ECC6	Caries	2.26	23	24	36.79	PRJNA600694
SMB38	ECC7	Caries	2.08	13	15	36.66	PRJNA600695
SMB39	ECC8	Caries	2.17	12	15	36.78	PRJNA600696
SMB40	ECC9	Caries	2.11	13	15	36.72	PRJNA600697
SMB41	ECC10	Caries	2.14	21	22	36.72	PRJNA600699
SMB42	ECC11	Caries	2.06	23	24	36.94	PRJNA600700
SMB43	ECC12	Caries	2.15	11	13	36.63	PRJNA600701
SMB44	ECC13	Caries	2.05	20	21	36.82	PRJNA600703
SMB45	ECC14	Caries	2.13	26	28	36.7	PRJNA600704
SMB46	ECC15	Caries	2.11	17	19	36.82	PRJNA600705
SMB47	ECC16	Caries	2.12	18	24	36.64	PRJNA600706
SMB48	ECC17	Caries	2.12	13	14	36.69	PRJNA600708
SMB49	ECC18	Caries	2.12	33	33	36.84	PRJNA600709
SMB50	ECC19	Caries	2.11	12	14	36.66	PRJNA600710
SMB51	ECC20	Caries	2.14	17	19	36.79	PRJNA601102
SMB52	ECC21	Caries	2.15	17	20	36.67	PRJNA601537
SMB53	ECC22	Caries	2.08	28	28	36.83	PRJNA601538
SMB54	ECC23	Caries	2.64	20	23	36.81	PRJNA601539
SMB55	ECC24	Caries	2.14	25	32	36.88	PRJNA601543
SMB56	ECC25	Caries	2.06	14	16	36.66	PRJNA601544
SMB57	ECC26	Caries	2.13	17	18	36.69	PRJNA601546
SMB58	ECC27	Caries	2.23	24	26	36.6	PRJNA601547
SMB59	ECC28	Caries	2.09	13	18	36.63	PRJNA601549
SMB60	ECC29	Caries	2.13	13	15	36.63	PRJNA601552
SMB61	ECC30	Caries	2.12	18	22	36.89	PRJNA601553
SMB62	ECC31	Caries	2.07	21	21	36.69	PRJNA601554
SMB63	CF1	Sound 1*	2.21	24	30	36.73	PRJNA601556
SMB64	CF1	Sound 2*	2.19	12	14	36.69	PRJNA601558
SMB65	CF2	Sound 1	2.14	16	16	36.69	PRJNA601560
SMB66	CF2	Sound 2	2.1	13	15	36.69	PRJNA601564
SMB67	CF3	Sound 1	2.09	15	15	36.8	PRJNA601566
SMB68	CF3	Sound 2	2.04	16	16	36.8	PRJNA601567
SMB69	CF4	Sound 1	2.11	15	18	36.65	PRJNA601569
SMB70	CF4	Sound 2	2.1	11	15	36.66	PRJNA601571
SMB71	CF5	Sound 1	2.08	20	21	36.76	PRJNA601572
SMB72	CF5	Sound 2	2.12	17	21	36.78	PRJNA601573
SMB73	CF6	Sound 1	2.02	29	43	36.82	PRJNA601574
SMB74	CF6	Sound 2	2.08	33	34	36.8	PRJNA601577
SMB75	CF7	Sound 1	2.22	23	26	36.64	PRJNA601578
SMB76	CF7	Sound 2	2.21	22	24	36.65	PRJNA601594
SMB77	CF8	Sound 1	2.05	17	18	36.74	PRJNA601595
SMB78	CF8	Sound 2	2.61	14	16	36.76	PRJNA601596
SMB79	CF9	Sound 1	2.09	29	30	36.77	PRJNA601597
SMB80	CF9	Sound 2	2.06	20	22	36.75	PRJNA601599
* sound 1 represents isolate 1 from the sound site of caries free child.
Sound 2 represents isolate 2 from the sound site of caries free child.
