# Supplementary material for: A Core Genome Multilocus Sequence Typing Scheme for Streptococcus mutans
Source: mSphere. 2020 Jul 8;5(4):e00348-20. doi: 10.1128/mSphere.00348-20 (PMC7343978; doi:10.1128/mSphere.00348-20)
Supplement: TABLE S5 [file mSphere.00348-20-st005.xlsx]

## Sheet: Sheet1
cgST	cg247	cg182	cg197	cg206	cg253	cg233	cg178	cg213	cg232	cg216	cg179	cg225	cg215	cg203	cg223	cg211	cg198	cg249	cg237	cg184	cg240	cg199	cg201	cg220	cg239	cg234	cg221	cg235	cg219	cg207	cg193	cg217	cg210	cg204	cg218	cg195	cg192	cg236	cg228	cg208	cg224	cg230	cg202	cg209	cg200	cg251	cg248	cg187	cg252
cgST1	1	1	1	1	1	1	1	1	1	1	1	1	1	1	1	1	1	1	1	1	1	1	1	1	1	1	1	1	1	1	1	1	1	1	1	1	1	1	1	1	1	1	1	1	1	1	1	1	1
cgST2	2	2	2	2	2	2	2	2	2	2	2	2	2	2	2	2	2	2	2	2	2	2	2	2	2	2	2	2	2	2	2	2	2	2	2	2	2	2	2	2	2	2	2	2	2	2	2	2	2
cgST3	3	3	3	3	3	3	3	3	3	3	3	3	3	3	3	3	3	3	3	3	3	3	3	3	3	3	3	3	3	3	3	3	3	3	3	3	3	3	3	3	3	3	1	3	3	3	3	3	3
cgST4	4	4	4	4	4	4	4	3	2	4	4	4	4	4	4	4	1	4	4	4	4	4	4	4	4	4	4	4	4	4	4	4	4	4	4	4	4	4	4	4	4	4	3	4	4	4	4	4	4
cgST5	5	5	5	5	5	3	5	4	3	5	5	3	5	5	5	3	4	5	4	5	5	5	5	5	5	3	5	5	5	5	5	5	5	5	5	4	5	5	5	5	5	5	1	5	5	5	3	5	5
cgST6	6	4	4	4	4	4	4	5	2	4	4	4	4	4	4	4	1	6	4	4	4	4	4	4	4	4	4	4	4	4	4	4	6	4	4	4	4	6	4	4	4	4	1	4	4	4	5	4	4
cgST7	7	6	6	6	6	5	6	6	4	6	6	5	6	6	6	5	5	7	5	6	1	6	6	6	6	5	6	6	6	6	6	6	7	6	6	5	6	7	6	6	6	6	1	6	6	6	6	6	6
cgST8	8	7	7	7	7	6	7	7	5	7	7	6	5	7	7	6	6	8	6	7	6	6	7	7	7	6	7	3	7	5	7	7	8	7	5	6	1	3	7	5	7	3	4	7	7	7	3	7	7
cgST9	9	8	8	8	8	7	8	8	6	8	8	7	7	8	8	7	7	9	7	8	7	4	8	8	8	7	8	7	8	7	8	8	9	8	7	7	7	8	8	7	4	7	5	8	8	8	6	8	8
cgST10	10	9	4	9	8	8	9	9	7	9	9	8	8	9	9	8	1	10	8	9	8	4	9	9	9	8	9	8	9	8	7	9	10	8	8	4	4	9	9	8	4	8	6	9	8	9	7	9	9
cgST11	11	10	9	10	9	9	10	10	6	10	10	4	9	10	10	4	8	11	9	10	9	4	10	10	10	9	10	9	10	9	8	10	2	9	9	8	4	10	4	9	8	9	1	10	8	10	8	3	10
cgST12	12	11	10	11	10	10	4	11	8	11	11	9	10	11	11	9	9	12	10	10	10	6	11	11	11	10	11	10	11	10	9	11	11	10	10	2	8	11	10	10	9	10	7	11	9	11	5	3	11
cgST13	13	12	11	12	5	11	5	12	9	12	5	3	5	12	12	3	1	5	11	11	11	7	12	12	12	11	12	11	5	11	10	12	2	5	11	5	9	10	11	5	3	11	8	12	10	5	3	10	12
cgST14	14	13	12	13	11	12	11	13	10	13	12	10	11	13	13	10	10	13	12	12	12	8	13	13	13	12	13	12	12	12	11	13	12	11	12	9	10	12	NA	11	10	12	1	13	11	12	9	11	13
cgST15	15	14	13	4	4	4	12	14	2	14	13	4	12	4	4	4	1	2	4	13	4	4	4	4	4	13	4	4	4	4	7	4	6	4	4	4	4	6	4	4	4	4	1	4	12	4	10	12	4
cgST16	14	15	14	13	11	12	11	13	10	13	12	10	11	13	14	10	11	13	12	12	12	8	13	13	13	12	13	12	13	12	11	13	12	11	12	9	10	12	NA	11	10	13	1	13	11	13	9	11	13
cgST17	16	3	3	3	12	3	3	3	3	3	3	3	3	3	3	3	3	3	3	3	3	9	3	14	3	3	3	3	3	3	3	3	3	3	3	3	3	3	3	3	3	3	1	3	3	3	3	3	3
cgST18	17	16	15	14	13	13	13	15	3	15	11	11	6	14	15	11	12	5	13	14	13	6	14	15	14	14	14	13	10	13	3	14	13	12	13	3	3	13	12	5	1	3	9	14	7	14	3	10	12
cgST19	18	17	16	15	14	14	14	16	11	16	14	12	13	15	8	12	13	14	14	15	14	10	15	16	15	15	15	14	14	14	12	15	14	13	14	10	11	14	13	12	3	3	10	9	13	15	6	1	6
cgST20	19	18	17	16	15	3	15	3	12	5	15	13	5	16	16	13	1	15	15	3	6	11	16	17	7	3	16	15	15	5	13	16	15	14	15	11	12	15	14	5	11	3	11	15	14	5	5	5	14
cgST21	8	7	18	7	7	6	7	7	3	7	16	6	5	7	7	6	6	8	6	7	6	6	7	7	7	6	7	3	5	5	7	7	8	7	5	3	1	3	7	5	7	3	4	7	7	7	3	7	7
cgST22	20	19	11	17	16	15	16	2	2	17	17	14	6	12	11	14	1	16	16	11	9	7	12	11	16	3	11	16	11	15	10	10	16	5	10	5	9	16	15	10	12	4	8	11	10	7	11	10	8
cgST23	21	20	19	11	9	16	17	10	13	18	18	15	14	17	4	14	2	16	17	16	15	12	17	10	17	16	10	17	10	15	14	17	11	15	16	12	13	17	15	10	13	4	12	16	15	11	12	13	11
cgST24	7	6	6	6	6	17	6	6	4	6	19	5	6	6	6	5	5	7	5	6	1	6	6	6	6	5	6	6	16	6	6	6	7	6	6	5	6	7	6	6	6	3	1	6	6	6	6	6	6
cgST25	20	19	11	17	16	15	16	2	2	17	17	14	6	12	11	14	1	16	16	11	9	7	12	11	16	3	11	16	11	15	10	10	16	5	10	5	9	16	15	10	12	4	8	11	10	7	11	10	8
cgST26	22	21	20	18	8	18	18	17	7	19	20	15	15	18	4	15	1	17	10	17	10	13	18	18	11	8	9	18	17	16	15	18	6	16	9	2	8	11	16	8	13	14	13	9	16	16	13	3	15
cgST27	23	22	21	19	17	19	19	18	2	20	17	16	6	19	17	11	14	18	18	18	2	14	17	19	18	17	9	9	18	17	7	10	17	17	17	12	14	18	12	13	14	4	1	17	17	11	5	3	16
cgST28	14	15	14	13	11	12	11	13	10	13	12	10	11	13	18	10	11	13	12	19	12	8	13	13	13	12	13	12	13	12	11	19	12	11	12	9	10	12	NA	11	10	12	1	18	11	13	9	11	13
cgST29	12	23	22	20	18	20	20	19	14	21	21	17	5	20	19	16	1	12	8	20	13	15	19	2	9	18	2	19	2	7	16	20	18	8	2	4	15	19	17	14	15	3	14	9	8	17	5	14	9
cgST30	24	24	23	21	5	3	21	20	3	5	22	18	5	1	20	3	4	5	6	21	6	5	3	20	7	3	16	15	19	5	17	21	19	7	18	13	16	3	7	15	11	3	4	19	18	5	3	5	12
cgST31	25	21	10	22	9	10	4	21	8	22	23	9	16	1	8	9	15	12	19	22	10	6	20	21	11	10	17	10	20	18	18	10	6	10	19	14	8	11	10	16	9	10	7	20	19	18	5	3	10
cgST32	26	25	20	23	8	18	4	17	15	19	11	15	17	18	21	15	16	19	10	10	10	13	21	22	11	8	18	4	21	8	15	18	6	16	9	2	8	11	16	8	2	14	13	9	16	16	14	3	15
cgST33	1	1	1	1	1	1	1	1	1	1	1	1	1	1	1	1	1	1	1	1	1	1	1	1	1	1	1	1	1	1	1	1	1	1	1	1	1	1	1	1	1	1	1	1	1	1	1	1	1
cgST34	4	4	4	4	4	4	4	3	2	4	4	4	4	4	4	4	1	4	4	4	4	4	4	4	4	4	4	4	4	4	4	4	4	4	4	4	4	4	4	4	4	4	3	4	4	4	4	4	4
cgST35	5	5	5	5	5	3	5	4	3	5	5	3	5	5	5	3	4	5	4	5	5	5	5	5	5	3	5	5	5	5	5	5	5	5	5	4	5	5	5	5	5	5	1	5	5	5	3	5	5
cgST36	8	7	7	7	7	6	7	7	5	7	7	6	5	7	7	6	6	8	6	7	6	6	7	7	7	6	7	3	5	5	7	7	8	7	5	6	1	3	7	5	7	3	4	7	7	7	3	7	7
cgST37	27	8	8	8	8	7	8	22	6	23	8	7	7	8	8	7	7	9	7	8	7	4	8	23	8	7	8	7	22	7	8	8	9	8	7	7	7	8	8	7	4	7	5	21	8	8	6	15	8
cgST38	28	26	24	24	19	21	6	6	16	24	19	19	6	6	6	5	5	7	20	23	16	6	6	6	6	5	6	6	23	5	19	6	7	6	20	8	17	3	6	5	16	3	1	5	6	19	6	16	17
cgST39	8	7	7	7	7	6	7	7	3	7	16	6	5	7	7	6	6	8	21	7	6	6	7	7	7	6	7	3	5	5	7	7	20	7	5	6	1	3	7	5	7	3	4	7	7	20	3	7	7
cgST40	13	12	11	12	5	11	5	12	9	12	5	3	5	12	12	3	1	5	11	11	11	7	12	12	12	11	12	11	5	11	10	12	2	5	11	5	9	10	11	5	3	11	8	12	10	5	3	10	12
cgST41	14	13	12	13	11	12	11	13	10	13	12	10	11	13	13	10	10	13	12	12	12	8	13	13	13	12	13	12	12	12	11	13	12	11	12	9	10	12	NA	11	10	12	1	13	11	12	9	11	13
cgST42	14	15	14	13	11	12	11	13	10	13	12	10	11	13	14	10	11	13	12	12	12	8	13	13	13	12	13	12	13	12	11	13	12	11	12	9	10	12	NA	11	10	13	1	13	11	13	9	11	13
cgST43	17	16	15	14	13	13	13	15	3	15	11	11	6	14	15	11	12	5	13	14	13	6	14	15	14	14	14	13	10	13	3	14	13	12	13	3	3	13	12	5	1	3	9	14	7	14	3	10	12
cgST44	18	17	16	15	14	14	14	16	11	16	14	12	13	15	8	12	13	14	14	15	14	10	15	16	15	15	15	14	14	14	12	15	14	13	14	10	11	14	13	12	3	3	10	9	13	15	6	1	6
cgST45	19	18	17	16	15	3	15	3	12	5	15	13	5	16	16	13	1	15	15	3	6	11	16	17	7	3	16	15	15	5	13	16	15	14	15	11	12	15	14	5	11	3	11	15	14	5	5	5	14
cgST46	14	15	14	13	11	12	11	13	10	13	12	10	11	13	18	10	11	13	12	19	12	8	13	13	13	12	13	12	13	12	11	19	12	11	12	9	10	12	NA	11	10	12	1	18	11	13	9	11	13
cgST47	8	7	18	7	7	6	7	7	3	7	16	6	5	7	7	6	6	8	6	7	6	6	7	7	7	6	7	3	5	5	7	7	8	7	5	3	1	3	7	5	7	3	4	7	7	7	3	7	7
cgST48	21	20	19	11	9	16	17	10	13	18	18	15	14	17	4	14	2	16	17	16	15	12	17	10	17	16	10	17	10	15	14	17	11	15	16	12	13	17	15	10	13	4	12	16	15	11	12	13	11
cgST49	7	6	6	6	6	5	6	6	4	6	19	5	6	6	6	5	5	7	5	6	1	6	6	6	6	5	6	6	16	6	6	6	7	6	6	5	6	7	6	6	6	3	1	6	6	6	6	6	6
cgST50	18	27	25	15	20	22	14	23	17	25	14	20	18	21	22	17	13	7	14	15	17	16	22	24	19	19	19	14	24	14	12	15	14	13	21	15	11	14	13	12	17	15	10	9	13	21	6	1	18
cgST51	18	27	25	15	20	22	14	23	17	25	14	20	18	21	22	17	13	7	14	15	17	16	22	24	19	19	19	14	24	14	12	15	14	13	21	15	11	14	13	12	17	15	10	9	13	21	6	1	18
cgST52	29	28	7	25	13	13	22	24	3	26	24	21	16	14	23	3	17	20	22	24	18	6	14	4	20	14	20	13	15	13	3	22	19	18	22	3	3	20	18	5	18	3	15	19	7	14	3	10	12
cgST53	19	29	23	11	5	3	23	25	18	5	25	22	6	22	24	18	4	21	6	3	19	5	3	25	7	3	21	15	25	5	20	16	2	15	13	13	5	21	4	5	19	16	4	19	14	22	15	5	12
cgST54	19	29	23	11	5	3	23	25	18	5	25	22	6	22	24	18	4	21	6	3	19	5	3	25	7	3	21	15	25	5	20	16	2	15	13	13	5	21	4	5	19	16	4	19	14	22	15	5	12
cgST55	30	30	26	26	21	23	24	26	19	27	17	3	5	23	3	3	18	15	23	3	20	5	3	26	7	20	22	6	26	19	21	23	10	7	11	8	18	22	13	17	3	3	4	22	18	5	16	3	19
cgST56	12	23	22	20	18	20	20	19	14	21	21	17	5	20	19	16	1	12	8	20	13	15	19	2	9	18	2	19	2	7	16	20	18	8	2	4	15	19	17	14	15	3	16	9	8	17	5	14	9
cgST57	30	30	26	26	21	23	24	26	19	27	17	3	5	23	3	3	18	15	23	3	20	5	3	26	7	20	22	6	26	19	21	23	10	7	11	8	18	22	13	17	3	3	4	22	18	5	16	3	19
cgST58	31	31	27	27	22	24	25	27	20	28	8	23	19	24	25	19	1	22	9	25	21	12	2	27	21	21	23	20	10	20	22	24	21	19	4	16	19	23	19	18	4	17	1	23	20	16	5	3	4
cgST59	31	31	27	27	22	24	25	27	20	28	8	23	19	24	25	19	1	22	9	25	21	12	2	27	21	21	23	20	10	20	22	24	21	19	4	16	19	23	19	18	4	17	1	23	20	16	5	3	4
cgST60	32	32	21	28	9	25	19	28	2	29	17	7	20	25	26	4	14	23	24	26	22	14	3	28	4	17	14	21	27	9	23	14	22	20	23	4	4	24	20	19	20	4	1	22	8	23	17	4	10
cgST61	32	32	21	28	9	25	19	28	2	29	17	7	20	25	26	4	14	23	24	26	22	14	3	28	4	17	14	21	27	9	23	14	22	20	23	4	4	24	20	19	20	4	1	22	8	23	17	4	10
cgST62	18	17	28	15	14	26	14	16	21	16	26	12	13	15	8	12	13	14	25	27	14	10	15	16	15	15	15	14	14	14	12	15	14	21	14	10	11	14	13	12	3	3	10	9	13	15	6	1	6
cgST63	18	17	28	15	14	26	14	16	21	16	26	12	13	15	8	12	13	14	25	27	14	10	15	16	15	15	15	14	14	14	12	15	14	21	14	10	11	14	13	12	3	3	10	9	13	15	6	1	6
cgST64	33	33	29	29	5	4	26	3	22	5	21	24	5	1	27	4	4	24	6	28	23	5	3	29	4	4	24	22	10	5	24	25	4	22	24	17	20	6	21	5	2	18	4	19	18	5	5	17	20
cgST65	16	3	3	30	3	3	3	3	3	3	3	3	3	3	3	3	3	3	3	3	3	9	3	3	3	3	3	3	3	3	3	3	3	3	3	3	3	3	3	3	3	3	1	3	3	3	3	3	3
cgST66	26	25	20	23	8	18	4	17	15	19	11	15	17	18	21	15	16	19	10	10	10	13	21	22	11	8	18	4	21	8	15	18	6	16	9	2	8	11	16	8	2	14	13	9	16	16	14	3	15
cgST67	12	23	22	20	18	27	20	29	14	21	21	25	5	20	28	16	1	12	8	20	13	4	19	30	9	18	25	19	28	7	16	20	18	8	25	4	15	19	17	14	21	3	14	9	8	17	5	14	9
cgST68	12	23	22	20	18	27	20	19	14	21	21	25	5	20	28	16	1	12	8	20	13	4	19	30	9	18	25	19	28	7	16	20	18	8	25	4	15	19	17	14	21	3	14	9	8	17	5	14	9
cgST69	34	34	5	31	5	28	27	12	23	30	3	3	5	5	29	3	4	25	6	5	24	5	23	31	22	3	26	5	29	21	25	NA	NA	NA	NA	NA	NA	NA	NA	NA	NA	NA	NA	NA	NA	NA	NA	NA	NA
cgST70	28	26	24	24	19	21	6	6	16	24	19	19	6	6	6	5	5	7	20	23	16	6	6	6	6	5	6	6	23	5	19	NA	NA	NA	NA	NA	NA	NA	NA	NA	NA	NA	NA	NA	NA	NA	NA	NA	NA
cgST71	7	35	24	24	23	29	6	6	4	24	19	26	6	6	1	20	5	7	14	29	1	6	6	32	6	5	27	14	9	6	19	6	14	6	26	8	17	14	15	6	1	15	1	6	21	21	6	3	21
cgST72	35	36	30	32	24	30	28	30	24	31	27	27	21	26	30	12	19	26	12	30	25	17	24	4	23	22	28	23	30	22	26	26	23	23	2	18	21	25	22	20	20	19	17	24	22	24	10	18	22
cgST73	36	37	31	33	25	31	29	31	25	32	28	28	22	27	31	21	20	27	26	12	26	18	25	33	24	10	29	24	31	23	27	27	24	22	27	19	22	26	23	21	22	20	1	24	23	25	18	19	23
cgST74	37	38	32	34	26	32	30	32	22	33	29	29	23	28	32	22	21	28	27	31	27	19	3	34	25	10	30	9	10	12	28	28	8	24	28	20	23	27	1	22	23	21	18	25	24	26	19	20	24
cgST75	34	39	33	35	5	33	27	12	26	30	3	3	5	29	29	3	22	25	28	5	28	20	26	31	26	23	26	5	29	5	29	19	25	7	29	21	24	28	11	23	24	3	19	26	25	5	20	5	12
cgST76	38	40	34	36	27	34	31	33	27	31	30	30	24	30	33	5	23	26	12	32	29	21	27	4	27	24	29	25	30	24	30	29	26	23	2	22	25	29	24	24	20	19	17	19	26	27	21	21	25
cgST77	29	41	35	37	28	35	32	3	28	34	31	31	5	31	34	3	4	29	23	33	20	5	28	35	7	20	22	6	26	5	31	23	27	25	11	8	26	10	25	5	3	3	20	5	18	5	22	3	12
cgST78	39	41	36	38	5	36	33	3	29	27	22	32	25	23	35	3	4	5	23	3	20	5	3	26	7	25	31	26	32	25	15	30	2	7	11	23	27	30	13	5	25	3	4	5	27	5	3	5	12
cgST79	7	42	24	24	23	29	6	34	4	24	19	26	6	6	1	20	5	7	14	4	1	6	6	32	6	5	27	14	9	6	19	6	14	6	26	8	17	14	15	6	1	15	1	6	21	21	6	3	21
cgST80	38	40	34	36	27	34	31	33	27	31	30	30	24	30	33	5	23	26	12	32	29	21	27	4	27	24	29	25	30	24	30	29	26	23	2	22	25	29	24	24	20	19	17	19	26	27	21	21	25
cgST81	29	43	35	37	28	35	32	3	28	35	31	3	5	31	34	3	4	29	23	33	30	5	28	35	7	26	22	6	26	5	31	14	27	25	11	8	26	10	26	5	3	3	20	5	18	5	22	6	12
cgST82	12	23	22	20	18	20	20	35	14	5	21	3	26	20	3	4	1	12	8	20	13	4	19	36	28	18	32	19	26	7	16	31	18	8	30	4	15	19	27	14	3	3	14	9	8	17	5	14	9
cgST83	2	44	37	39	29	37	34	36	30	36	32	33	6	32	36	23	15	30	29	4	17	6	29	37	29	5	33	27	33	26	32	6	28	26	31	8	28	3	6	25	26	20	21	27	6	28	23	22	26
cgST84	40	45	38	1	30	3	35	37	3	37	5	34	5	33	37	24	24	31	30	34	1	6	30	38	30	3	34	28	10	5	33	32	2	27	31	4	4	31	28	5	27	3	7	5	28	29	24	3	27
cgST85	41	46	39	5	31	38	36	12	23	38	33	28	5	5	38	3	24	32	31	5	31	22	31	5	31	27	35	29	34	5	34	33	25	5	5	8	29	32	11	23	4	3	1	28	29	30	3	23	11
cgST86	29	47	40	37	32	3	32	13	31	39	31	3	6	31	3	25	25	29	23	3	20	23	32	26	7	3	22	6	26	5	35	34	18	25	11	16	1	10	29	5	3	15	22	5	30	31	22	17	28
cgST87	34	39	5	5	5	28	27	12	23	30	3	30	5	5	33	3	4	25	6	5	24	5	31	4	32	3	36	30	30	5	29	5	25	28	29	21	24	33	30	23	20	3	1	26	18	5	20	5	12
cgST88	2	44	37	39	29	37	37	36	32	36	32	33	6	32	36	23	15	30	29	4	17	6	29	37	29	5	33	27	33	26	36	6	28	26	31	8	28	3	6	25	26	20	21	27	6	28	23	22	26
cgST89	2	44	37	39	29	37	34	36	32	36	32	35	6	32	36	23	15	30	29	4	17	6	29	37	29	28	33	27	33	26	37	6	28	26	31	8	28	3	6	25	26	20	21	27	6	28	23	22	26
cgST90	34	48	5	40	5	39	27	38	3	5	3	3	27	34	29	12	4	25	32	15	32	5	3	39	33	29	26	31	29	27	3	23	2	13	5	24	30	34	11	26	24	3	4	7	18	5	20	5	12
cgST91	41	49	39	5	31	38	36	12	23	38	33	28	5	5	38	3	24	32	31	5	31	22	31	5	31	3	35	5	34	5	34	33	25	5	5	2	29	35	11	23	4	3	1	28	29	30	3	23	11
cgST92	34	39	5	41	5	28	27	12	23	30	3	36	5	5	1	3	4	25	6	5	24	5	31	40	34	3	37	5	35	28	29	5	29	28	32	21	24	36	3	27	28	3	1	29	18	5	20	5	12
cgST93	19	34	41	42	33	3	5	12	3	40	34	37	5	5	36	3	26	33	33	5	11	24	31	41	35	3	38	32	36	5	5	17	25	5	33	24	5	3	31	5	29	22	1	19	31	5	3	5	12
cgST94	5	50	26	43	5	40	38	3	33	41	35	3	5	35	3	3	4	5	14	3	33	5	3	26	6	30	22	33	26	29	21	23	2	6	11	8	18	22	32	28	3	3	4	30	18	5	25	3	19
cgST95	42	1	1	44	34	1	1	1	1	1	1	38	1	36	1	12	27	34	1	1	34	1	1	42	1	1	1	1	1	1	1	1	1	1	1	1	1	1	1	1	1	1	1	1	1	1	1	1	1
cgST96	29	41	35	37	28	35	32	3	28	34	31	31	5	31	34	3	4	29	23	33	20	5	28	35	7	20	22	6	26	5	31	23	27	25	11	8	26	10	25	5	3	3	20	5	18	5	22	3	12
cgST97	2	44	37	39	29	37	37	36	32	36	32	33	6	32	36	23	15	30	29	4	17	6	29	37	29	5	33	27	33	26	38	6	28	26	31	8	28	3	6	25	26	20	21	27	6	28	23	22	26
cgST98	43	51	42	45	35	41	39	39	10	42	36	39	28	37	39	12	11	7	34	20	35	25	33	43	36	31	39	34	37	30	39	35	30	29	13	5	31	37	24	29	30	23	23	31	10	30	6	3	29
cgST99	5	52	39	46	36	42	40	40	34	5	37	40	29	38	40	20	28	35	35	35	36	26	3	44	37	32	7	6	38	31	40	36	7	7	34	5	29	38	30	30	31	3	4	9	29	32	26	24	11
cgST100	44	53	41	47	37	3	41	12	3	5	38	41	5	5	29	3	29	36	36	36	6	27	34	12	7	3	26	15	39	5	5	37	2	30	5	25	5	3	11	5	24	3	24	5	31	7	3	10	30
cgST101	45	19	43	48	38	43	42	41	35	43	39	4	7	39	4	26	30	12	4	37	37	12	35	45	38	33	4	35	25	32	41	8	31	31	35	26	4	4	4	14	4	24	25	9	32	33	5	8	31
cgST102	7	54	44	6	6	29	6	6	4	6	19	5	6	6	6	5	5	7	5	23	1	6	6	6	39	5	6	36	6	6	42	6	7	6	6	5	17	3	6	6	32	3	1	6	6	6	6	25	6
cgST103	46	55	45	49	39	44	43	36	36	44	40	42	6	40	41	23	24	37	37	20	38	6	36	38	40	34	34	37	10	33	15	38	32	32	31	2	17	39	33	24	33	3	26	19	33	7	27	6	32
cgST104	47	56	46	50	26	45	30	32	1	33	29	29	23	41	32	22	21	38	38	31	27	19	37	34	41	1	30	1	10	12	43	28	33	33	4	20	31	40	1	22	23	3	27	32	24	34	28	20	24
cgST105	48	57	47	51	40	46	44	42	37	45	41	43	30	42	42	27	31	15	39	38	8	28	38	46	7	10	40	38	40	34	44	39	34	34	13	27	32	41	34	31	34	3	1	17	34	35	5	26	33
cgST106	49	58	48	52	41	47	45	43	38	46	14	44	23	43	43	28	32	39	40	20	39	29	39	47	42	35	41	14	15	35	45	14	35	3	36	5	31	42	35	32	35	25	28	33	35	36	29	17	34
cgST107	50	59	49	53	42	48	38	44	39	47	42	45	31	44	44	29	33	40	41	30	40	17	40	48	43	10	42	39	41	36	46	17	36	22	31	8	4	43	15	25	36	26	29	34	36	37	30	3	35
cgST108	51	60	50	54	43	49	46	45	40	48	14	46	32	43	45	28	11	41	42	39	41	30	41	49	44	36	43	14	42	35	45	14	37	35	37	5	31	44	36	33	37	25	28	33	37	38	31	27	36
cgST109	39	41	36	38	5	36	33	3	29	27	22	32	25	23	35	3	4	5	23	3	20	5	3	26	7	25	31	26	32	25	15	23	2	7	11	23	27	30	13	5	25	3	4	5	27	5	3	5	12
cgST110	52	61	24	24	23	29	6	6	4	24	19	26	6	6	1	20	5	42	5	23	1	6	6	32	45	5	27	6	9	6	47	6	3	6	26	8	17	3	15	6	1	3	1	6	6	19	6	25	17
cgST111	35	62	30	32	44	30	28	46	22	31	27	27	33	26	46	12	19	26	43	30	25	17	42	4	23	22	29	23	30	22	26	26	38	23	2	18	21	43	15	34	20	19	17	24	22	24	10	18	37
cgST112	7	35	24	55	23	29	6	47	4	24	19	26	6	6	47	20	5	7	44	4	1	6	6	32	6	5	27	14	9	6	19	6	14	6	26	8	17	14	15	6	1	15	1	6	21	21	6	3	21
cgST113	53	63	36	56	45	50	32	44	41	31	31	47	33	45	33	30	4	5	23	30	42	31	43	4	7	3	29	40	30	37	15	26	2	36	2	23	33	10	15	5	20	15	30	5	38	39	3	5	38
cgST114	54	64	36	37	46	40	47	3	33	49	43	48	34	31	3	3	4	43	45	3	43	31	28	26	46	37	22	6	26	38	15	23	2	25	11	23	33	45	37	35	3	3	20	35	39	40	22	26	39
cgST115	44	53	41	47	37	3	41	12	3	5	38	41	5	5	29	3	29	36	36	36	6	27	34	12	7	3	26	15	39	5	5	37	2	30	5	25	5	3	11	5	24	3	24	5	31	7	3	10	30
cgST116	34	39	3	57	5	28	27	48	23	30	3	49	5	5	29	3	4	25	6	5	24	5	31	31	34	3	26	5	29	5	48	5	39	28	29	3	24	36	30	23	31	3	1	26	18	5	20	5	12
cgST117	45	19	43	48	38	43	42	41	35	43	39	4	7	39	4	26	30	12	4	37	37	12	35	45	38	33	4	35	25	32	41	8	31	31	35	26	4	4	4	14	4	24	25	9	32	33	5	8	31
cgST118	55	65	35	37	28	35	32	3	28	34	44	6	5	31	3	3	34	29	23	40	20	32	44	35	7	20	22	6	26	5	31	40	27	25	11	8	26	10	38	5	3	3	31	5	17	3	32	6	12
cgST119	56	66	5	43	28	51	32	13	42	34	31	50	6	1	48	31	4	44	46	41	44	33	3	50	44	38	44	41	17	5	3	41	40	37	38	28	30	46	39	5	38	27	4	5	20	5	3	28	40
cgST120	7	35	24	24	23	29	6	49	4	24	19	26	6	6	49	32	5	7	14	42	1	6	6	32	6	5	45	42	9	6	19	42	41	6	26	8	17	47	15	6	1	15	1	6	21	21	6	3	21
cgST121	57	67	39	5	31	38	36	12	23	38	33	28	5	5	38	33	24	32	31	5	31	22	31	5	31	27	35	29	34	5	34	33	25	5	5	8	29	32	11	23	4	3	1	28	29	30	3	23	11
cgST122	58	68	37	58	47	37	34	3	32	50	32	33	5	32	8	3	15	45	29	4	17	6	29	51	29	5	46	27	10	26	49	6	7	1	31	8	34	3	15	25	26	20	21	27	6	28	23	22	41
cgST123	59	69	51	37	32	35	32	50	28	20	31	51	35	31	3	34	4	29	23	3	20	5	28	26	7	20	22	6	43	5	15	43	2	38	31	23	35	10	40	5	39	3	20	5	18	31	22	5	42
cgST124	60	26	24	24	23	52	6	51	43	24	19	52	6	6	6	12	5	7	5	23	1	6	6	6	6	39	6	43	23	6	19	6	7	6	20	8	17	3	41	36	6	28	1	5	6	19	6	25	17
cgST125	7	54	44	6	6	29	6	6	4	6	19	5	6	6	6	5	5	7	5	23	1	6	6	6	39	5	6	36	6	6	42	6	7	6	6	5	17	3	6	6	32	3	1	6	6	6	6	25	6
cgST126	7	70	24	59	5	29	6	6	4	24	19	26	6	6	1	20	35	42	47	43	1	34	6	32	6	5	27	6	9	6	47	44	3	6	26	8	17	48	15	6	1	3	1	6	6	41	33	25	43
cgST127	29	71	35	37	28	35	32	3	44	51	31	31	5	31	34	3	4	29	23	33	20	5	28	35	7	20	22	6	26	39	31	23	27	25	11	8	26	10	25	5	3	15	20	5	18	5	22	3	12
cgST128	61	72	52	60	48	1	48	52	1	52	45	53	36	1	50	35	4	46	48	44	45	35	3	52	47	40	29	44	44	40	50	28	41	39	13	5	36	49	42	37	20	23	32	36	10	42	34	5	44
cgST129	29	41	35	37	28	35	32	3	28	35	31	3	5	31	34	3	4	29	23	33	20	5	28	35	7	26	22	6	26	5	31	14	27	25	11	8	26	10	26	5	3	3	20	5	18	5	22	6	12
cgST130	34	34	5	5	5	28	27	12	23	30	3	3	5	46	29	3	4	25	6	5	24	5	23	31	34	3	26	45	29	5	33	5	25	28	29	21	4	36	11	23	24	3	1	26	18	5	20	17	12
cgST131	5	73	36	61	49	53	33	3	45	27	22	54	5	23	51	36	4	47	23	3	20	5	3	26	7	1	22	46	26	41	15	45	42	7	11	23	33	30	15	38	3	3	4	37	27	5	3	5	12
cgST132	34	34	53	5	5	28	29	12	23	30	28	45	5	5	52	3	4	25	6	45	24	5	23	52	34	3	29	5	31	42	33	46	25	28	31	21	4	36	43	23	20	3	1	26	18	5	20	17	12
cgST133	7	35	24	24	23	29	6	47	4	24	19	26	6	6	47	20	5	7	14	4	1	6	6	32	6	5	27	14	9	6	19	6	14	6	26	8	17	14	15	6	1	15	1	6	21	21	6	3	21
cgST134	62	74	5	43	50	22	49	53	46	53	14	55	5	47	43	3	25	48	49	46	6	23	32	53	48	10	22	14	17	35	51	43	2	40	39	16	20	10	25	39	40	29	1	38	30	43	20	5	45
cgST135	29	75	35	37	28	35	32	3	28	35	31	3	5	31	34	3	4	29	23	33	20	5	28	35	7	26	22	6	26	5	31	14	27	25	11	8	26	10	26	5	3	3	20	5	18	5	22	6	12
cgST136	29	76	35	37	28	35	32	3	28	34	31	31	5	31	34	3	4	29	23	33	20	5	28	35	7	20	22	6	26	5	31	23	27	25	11	8	26	10	25	5	3	3	20	5	18	5	22	3	12
cgST137	34	34	5	5	51	28	27	12	23	30	46	3	5	5	29	3	4	25	6	5	24	5	23	31	34	3	26	5	29	5	29	5	43	28	29	21	24	36	44	23	24	3	1	26	18	5	20	5	12
cgST138	63	39	5	5	5	28	27	12	23	30	3	49	5	5	29	3	4	25	6	47	24	5	31	31	32	3	26	5	29	5	29	5	25	28	29	21	24	33	30	23	31	23	1	26	18	5	20	5	12
cgST139	64	77	54	62	52	54	50	44	47	54	29	45	37	44	44	29	19	49	41	30	46	17	40	54	49	41	47	23	45	43	52	47	6	22	40	29	4	50	43	25	20	30	29	39	36	37	35	3	24
cgST140	34	34	5	5	51	28	27	12	23	30	46	3	5	5	29	3	4	25	6	5	24	5	23	31	34	3	26	5	29	5	29	5	43	28	29	21	24	36	44	23	24	3	1	26	18	5	20	5	12
cgST141	29	78	55	63	53	55	51	54	23	34	47	21	6	48	53	37	11	50	50	48	47	36	3	55	50	38	26	47	46	44	5	7	36	41	33	24	37	51	45	5	18	15	1	40	20	21	3	29	46
cgST142	37	38	32	34	26	32	30	32	22	33	29	29	23	28	54	22	21	51	27	31	27	19	3	34	25	10	48	9	10	12	53	28	8	24	4	20	23	27	46	22	23	21	18	25	24	26	19	20	24
cgST143	65	79	56	64	54	56	52	3	3	55	48	6	5	49	3	3	36	22	51	23	48	37	14	56	7	42	49	9	47	45	48	NA	NA	NA	NA	NA	NA	NA	NA	NA	NA	NA	NA	NA	NA	NA	NA	NA	NA
cgST144	66	80	57	65	55	57	53	55	48	56	49	56	38	50	1	38	15	15	52	49	49	6	3	57	51	8	50	48	10	46	NA	NA	NA	NA	NA	NA	NA	NA	NA	NA	NA	NA	NA	NA	NA	NA	NA	NA	NA
cgST145	67	81	58	26	5	58	27	56	49	34	50	3	5	7	55	12	37	52	53	23	11	5	45	58	52	43	26	13	5	5	54	11	2	7	5	30	38	52	47	5	3	3	4	19	18	44	22	10	12
cgST146	5	65	59	26	56	59	38	3	50	57	35	48	39	23	3	39	38	5	23	50	50	5	3	26	53	20	51	49	26	47	21	23	44	7	41	8	24	22	45	40	3	31	4	41	18	45	25	26	47
cgST147	19	29	23	26	57	3	54	57	3	5	25	18	5	51	56	3	39	15	6	3	19	5	3	20	7	3	52	15	48	5	20	16	2	7	18	13	5	21	7	5	41	3	4	19	14	5	5	5	12
cgST148	19	34	41	42	33	3	5	12	3	40	51	57	40	5	36	3	26	33	33	5	11	38	31	41	35	3	38	32	36	5	5	17	25	42	33	24	5	3	31	5	29	22	1	19	31	5	3	5	12
cgST149	68	82	39	66	31	38	36	12	23	38	33	28	5	5	38	3	24	32	31	5	31	22	31	4	31	10	29	50	34	5	34	33	25	35	5	8	29	32	11	41	4	3	1	24	29	30	3	23	11
cgST150	5	83	36	38	5	1	33	3	51	50	22	3	5	23	3	3	4	5	23	3	20	5	3	26	7	1	22	51	26	5	15	23	2	7	11	23	33	30	48	5	3	32	4	5	27	5	3	5	12
cgST151	69	84	60	67	58	41	55	58	52	58	52	58	1	52	57	12	40	7	54	51	51	39	46	59	54	44	53	23	49	48	55	48	45	43	42	31	39	53	49	25	42	33	33	27	40	30	6	22	21
cgST152	70	66	51	43	28	60	56	59	53	59	53	3	41	31	58	3	4	53	23	3	52	5	28	50	7	45	22	52	26	5	56	14	2	25	43	23	30	10	50	5	3	20	20	5	18	46	22	5	12
cgST153	71	85	61	68	59	61	57	56	54	60	54	16	42	53	59	14	31	54	4	38	53	28	47	60	55	46	54	53	27	49	57	49	2	44	44	4	32	54	51	5	4	34	34	19	41	35	36	26	33
cgST154	72	47	5	69	60	62	45	60	55	61	14	59	24	31	60	40	25	55	55	3	47	6	32	61	48	47	55	54	50	50	58	50	18	25	33	28	1	55	35	42	37	20	22	5	8	47	37	17	48
cgST155	73	86	62	70	61	63	40	61	43	62	55	3	43	1	40	3	24	35	56	52	54	22	48	62	56	48	7	13	51	51	59	21	2	7	45	32	40	28	52	25	3	3	35	19	29	5	38	3	49
cgST156	74	87	63	71	62	64	58	62	56	63	48	60	44	54	61	41	41	56	57	53	11	40	49	63	35	49	19	55	52	52	60	51	30	45	46	5	1	56	53	27	43	35	36	9	8	48	39	30	25
cgST157	34	34	5	5	5	28	27	12	23	30	56	3	5	5	29	3	4	25	6	5	24	5	23	31	34	3	26	5	53	5	29	5	25	28	29	21	24	36	44	23	44	3	1	42	18	5	40	5	12
cgST158	75	88	56	72	63	65	33	3	3	55	22	61	5	55	3	3	42	57	45	54	3	6	50	20	57	50	56	15	19	53	48	21	46	46	18	4	41	57	54	25	12	2	37	43	42	21	41	26	7
cgST159	43	51	64	73	23	41	59	39	10	42	36	39	23	37	62	12	11	7	14	20	1	25	51	43	6	31	39	34	37	30	39	35	30	29	13	5	31	14	24	29	30	23	38	31	10	30	6	3	29
cgST160	76	89	65	74	64	66	60	63	57	64	57	62	45	56	63	12	4	58	58	55	11	41	52	64	58	51	57	56	6	54	61	35	8	47	23	33	23	58	55	12	20	15	1	44	24	26	42	31	25
cgST161	5	30	66	26	5	67	61	64	58	27	35	3	5	57	3	3	4	59	59	56	20	5	3	26	59	52	22	6	26	5	21	23	2	7	11	8	18	22	56	5	3	3	4	5	18	5	43	3	12
cgST162	77	90	NA	75	NA	22	62	65	59	13	58	63	46	48	64	42	11	13	60	32	55	42	NA	NA	60	10	58	57	54	55	62	19	47	48	NA	9	42	53	NA	43	17	36	4	13	11	49	44	1	50
cgST163	78	91	67	76	65	68	63	66	60	65	59	64	47	58	65	14	43	24	61	57	56	43	53	65	61	8	59	58	10	56	63	52	11	49	47	26	43	59	43	44	45	15	39	11	8	23	5	26	51
cgST164	79	92	68	77	66	69	42	67	61	66	60	16	17	59	66	43	8	16	7	58	57	4	54	10	62	3	10	9	10	57	15	53	7	31	36	4	4	60	4	45	14	30	1	11	8	5	13	8	52
cgST165	2	44	37	39	29	37	34	36	32	36	32	33	6	32	36	23	15	30	29	4	17	6	29	37	29	5	33	27	33	26	64	6	28	26	31	8	28	3	6	25	26	20	21	27	6	50	23	22	26
cgST166	80	93	69	78	67	70	64	68	62	20	61	65	48	24	67	44	44	15	62	59	58	44	2	66	21	31	60	59	55	58	65	11	2	19	48	34	19	2	57	46	43	37	1	17	15	51	45	32	44
cgST167	81	94	70	79	68	71	65	69	63	67	62	66	49	60	29	45	45	60	63	60	59	45	2	30	54	27	61	60	11	59	66	10	2	45	10	4	44	61	58	25	12	4	1	24	15	6	3	3	53
cgST168	60	95	24	24	23	52	6	51	43	24	63	52	6	6	6	12	5	61	5	23	1	6	6	6	63	39	6	61	23	6	67	6	7	6	20	8	17	3	41	36	6	28	1	5	6	52	6	25	17
cgST169	29	66	51	43	28	60	56	59	53	59	53	3	41	31	58	3	4	53	23	3	52	5	28	50	7	45	62	52	26	5	56	14	2	25	43	23	30	10	50	5	3	20	20	5	18	46	22	5	12
cgST170	7	96	24	24	69	29	6	6	4	24	19	26	6	6	1	46	5	62	14	4	60	6	6	32	64	5	27	14	9	6	19	6	14	6	26	8	17	14	15	6	1	15	1	6	6	21	6	3	21
cgST171	82	97	71	80	70	72	66	70	64	68	64	67	7	61	4	47	11	63	64	61	61	46	55	25	9	3	4	62	18	60	68	54	18	50	49	35	45	62	4	9	4	2	1	45	43	53	3	5	54
cgST172	34	34	5	5	5	28	27	12	23	30	3	3	5	5	29	3	46	25	6	5	24	5	23	31	34	3	26	5	29	5	29	5	25	28	29	21	24	36	11	23	24	3	1	26	18	5	20	5	12
cgST173	83	98	60	81	58	41	55	71	52	16	65	58	50	52	57	12	40	7	65	51	51	39	46	67	65	53	63	23	49	61	55	55	48	43	50	4	39	63	59	47	42	33	33	19	10	30	6	33	21
cgST174	84	99	72	82	71	73	67	2	65	69	2	68	6	24	68	48	2	24	66	62	62	12	3	15	8	54	59	28	56	58	15	56	2	19	51	34	33	34	60	46	46	3	40	23	15	54	5	4	44
cgST175	85	100	73	83	72	74	14	16	66	16	14	20	18	62	69	12	13	64	67	63	17	8	56	68	66	40	64	63	57	62	69	57	49	51	21	36	11	64	61	12	17	38	1	9	9	55	20	1	21
cgST176	29	101	5	26	32	75	68	72	43	3	66	32	51	47	7	49	4	29	68	64	63	47	3	69	42	3	65	64	58	63	15	58	8	40	11	15	33	21	30	48	47	15	4	5	44	56	22	5	24
cgST177	86	102	36	84	73	76	27	73	67	27	53	3	51	23	3	50	4	65	55	65	44	5	3	70	44	55	26	6	10	64	70	59	36	7	52	16	5	55	62	29	3	3	4	5	18	3	23	5	48
cgST178	87	103	74	85	74	77	69	49	68	35	67	69	6	44	70	5	20	66	69	66	64	40	25	71	67	27	66	65	10	65	71	60	36	22	21	5	6	65	45	49	48	39	23	34	45	26	46	34	55
cgST179	7	35	24	24	23	29	6	47	4	24	19	26	6	6	47	20	5	7	14	4	1	6	6	32	6	5	27	14	9	6	19	6	14	6	26	8	17	14	15	6	1	15	1	6	21	21	6	3	21
cgST180	8	104	75	86	75	78	70	58	3	70	24	70	5	1	3	6	47	67	70	24	65	5	3	20	68	14	56	13	19	66	72	21	50	7	18	37	46	23	7	50	11	40	41	7	18	5	3	5	12
cgST181	88	105	76	87	76	79	71	3	42	34	68	71	5	63	1	3	48	22	71	67	66	4	57	8	69	42	67	66	8	45	73	61	51	52	53	2	4	66	31	25	49	3	42	43	19	30	3	26	44
cgST182	89	105	76	87	76	79	71	3	42	34	68	71	5	63	1	3	48	22	71	67	66	4	57	8	69	42	67	66	8	45	73	61	51	52	53	2	4	66	31	25	49	3	42	43	19	30	3	26	44
cgST183	7	106	77	88	23	29	6	6	4	24	19	72	52	6	1	20	5	42	5	43	1	6	6	32	6	5	27	6	9	6	47	6	3	6	26	8	17	3	15	6	1	3	1	6	6	19	6	25	17
cgST184	2	107	37	89	77	37	72	74	32	71	32	73	1	32	8	51	15	30	72	4	67	6	29	51	70	5	46	27	10	26	49	6	7	53	31	8	28	53	6	51	26	20	21	19	6	28	23	22	41
cgST185	12	23	22	20	18	20	20	35	14	5	21	74	26	20	3	4	1	12	8	20	13	4	19	72	9	18	32	67	26	67	16	31	18	8	30	4	15	19	16	14	3	3	14	9	8	17	5	14	9
cgST186	90	108	24	24	23	80	73	75	69	24	19	26	6	64	1	20	5	25	5	4	1	6	6	32	6	56	27	68	9	6	19	6	14	6	26	8	17	3	15	6	1	23	1	46	6	21	1	3	21
cgST187	91	109	78	90	78	81	74	76	70	72	69	75	53	65	29	48	1	68	39	68	36	48	58	60	37	32	68	69	27	68	74	18	2	54	13	5	47	67	45	52	50	41	43	45	8	54	47	4	56
cgST188	7	6	6	6	6	5	6	6	4	6	19	5	6	6	6	5	5	7	73	6	1	6	6	6	6	5	6	6	6	6	6	6	7	6	6	5	6	7	6	6	6	3	1	6	6	6	6	6	6
cgST189	92	110	79	91	77	82	75	77	71	73	70	68	54	66	8	52	49	30	74	69	17	1	59	51	71	38	46	70	10	69	15	6	52	35	31	24	48	68	63	53	26	42	10	19	8	28	23	35	57
cgST190	29	111	80	37	28	35	76	3	28	74	71	3	5	31	3	3	4	29	23	70	20	5	28	26	7	20	22	6	26	70	15	23	2	25	11	38	24	10	13	5	51	3	20	5	18	5	22	26	12
cgST191	34	39	81	5	5	28	27	12	23	30	3	49	5	5	29	3	1	25	6	5	24	48	31	31	72	57	26	5	29	5	29	5	25	28	29	21	24	33	30	23	31	3	1	26	46	5	20	5	58
cgST192	93	95	24	24	23	83	6	51	43	24	19	52	55	6	6	12	5	7	5	23	1	6	6	6	63	39	6	43	23	6	19	6	7	6	20	8	17	69	41	36	6	28	1	5	6	19	6	25	17
cgST193	94	112	82	92	79	84	40	78	49	75	55	76	5	1	71	6	15	35	22	3	68	49	60	73	73	40	69	29	59	71	34	62	46	7	54	39	29	70	64	5	52	43	4	5	26	30	26	24	59
cgST194	95	113	5	5	80	3	77	3	3	76	72	3	5	67	3	53	4	69	75	71	69	5	3	74	74	10	70	71	60	72	3	63	2	13	55	24	30	71	11	27	3	3	4	40	18	57	48	5	29
cgST195	96	114	83	93	81	85	78	79	72	13	73	16	56	68	72	54	50	70	76	3	70	50	61	75	75	58	71	72	58	9	75	64	18	55	18	40	49	38	25	54	53	44	44	47	47	5	5	36	12
cgST196	71	85	61	68	59	61	57	56	54	60	54	16	42	53	59	14	31	54	4	38	6	28	47	60	55	46	54	73	27	49	57	49	2	44	44	4	32	54	51	5	4	34	34	19	41	58	36	26	33
cgST197	97	115	84	94	82	86	79	76	37	20	41	77	57	69	73	12	1	4	77	72	13	4	62	76	76	34	72	67	36	73	76	11	6	56	56	41	50	72	65	55	54	45	1	24	8	9	4	9	9
cgST198	98	116	4	95	8	87	9	9	73	9	74	8	58	9	74	8	1	71	8	9	8	4	9	45	9	59	73	74	61	73	7	9	10	8	7	4	4	9	66	56	4	46	45	48	8	9	11	9	9
cgST199	94	112	82	92	79	84	40	78	49	75	55	76	5	1	71	6	15	35	22	73	68	49	60	73	73	40	74	29	59	71	34	62	46	7	54	39	29	73	64	5	52	43	4	5	26	30	26	24	59
cgST200	42	1	1	1	1	1	1	1	1	1	1	1	1	1	1	1	1	34	1	1	1	1	1	1	1	1	1	1	1	1	1	1	1	1	1	1	1	1	1	1	1	1	46	1	1	1	1	1	1
cgST201	34	34	5	5	5	28	27	12	23	30	3	3	5	5	29	3	4	72	6	5	24	5	23	31	34	3	26	5	29	74	29	5	25	28	29	21	24	36	11	23	24	3	1	26	18	5	20	5	12
cgST202	34	39	5	5	5	28	80	80	23	30	3	49	5	5	29	3	4	25	6	5	24	5	31	31	32	3	26	5	29	5	29	5	25	28	29	21	51	33	30	23	31	3	1	26	18	5	20	5	12
cgST203	34	34	5	31	5	28	27	12	23	30	3	3	5	5	29	3	4	25	6	5	24	5	23	31	22	3	26	5	29	21	25	5	25	28	29	21	24	NA	NA	NA	NA	NA	NA	NA	NA	NA	NA	NA	NA
cgST204	42	1	85	1	83	1	1	1	1	1	1	38	1	1	1	12	1	34	1	1	1	1	1	42	1	60	1	1	1	1	77	1	1	1	1	1	1	74	1	57	1	1	1	1	1	59	1	1	1
cgST205	7	35	24	24	23	29	6	6	4	24	19	26	6	6	1	20	5	7	14	4	1	6	6	32	6	5	27	14	9	6	19	6	14	6	57	8	17	14	15	6	1	15	1	6	21	21	49	3	21
cgST206	8	104	75	86	75	78	22	58	3	70	24	70	5	1	3	6	47	67	70	24	65	5	3	20	68	14	56	13	19	66	72	21	50	7	18	37	46	23	7	50	11	40	41	7	18	5	3	5	12
cgST207	99	99	86	96	9	88	81	2	74	77	2	78	6	70	1	55	51	73	66	59	71	12	63	30	77	10	75	10	62	75	78	65	45	57	58	42	52	34	67	58	55	4	47	11	15	54	50	37	60
cgST208	8	104	75	86	75	78	22	58	3	70	24	70	5	1	3	6	47	67	70	24	65	5	3	20	68	14	56	13	19	66	72	21	50	7	18	37	46	23	7	50	11	40	41	7	18	5	3	5	12
cgST209	5	12	11	26	84	23	38	3	19	27	5	3	5	23	3	3	1	74	23	11	72	7	12	26	78	20	22	6	26	19	10	23	10	7	11	5	9	75	13	59	3	3	4	22	36	5	25	10	19
cgST210	5	117	26	97	85	23	38	3	19	27	75	79	5	23	75	3	4	74	23	74	73	5	3	26	7	33	76	35	26	5	21	23	8	7	11	8	18	22	68	5	56	3	4	49	18	5	25	3	19
cgST211	92	118	79	91	77	82	75	77	4	73	70	68	54	48	8	56	1	30	74	69	17	1	59	51	71	38	46	70	10	69	15	6	53	35	31	24	48	68	63	53	26	42	10	19	8	28	23	35	57
cgST212	29	119	87	37	86	89	32	81	75	78	31	3	5	31	60	57	4	75	78	75	20	5	64	49	7	10	43	14	63	5	15	14	2	58	59	23	33	10	69	5	3	27	20	5	18	31	22	5	28
cgST213	41	82	39	5	31	28	36	12	23	79	33	28	5	5	38	3	24	32	31	5	31	22	31	5	31	3	77	5	34	5	34	33	25	5	5	8	29	76	11	23	4	3	1	28	29	30	3	23	11
cgST214	100	120	23	98	5	90	42	3	3	80	76	80	5	71	3	58	11	76	79	21	4	51	19	77	4	3	16	75	19	5	17	66	19	59	18	13	5	3	7	5	1	3	1	19	8	5	3	5	12
cgST215	7	121	88	99	83	91	82	82	76	81	77	52	5	72	76	59	15	77	5	23	74	6	6	78	6	61	22	76	64	76	79	6	2	6	60	5	5	77	70	60	6	3	1	50	6	60	10	25	43
cgST216	7	108	89	24	23	29	6	75	77	24	19	26	6	6	1	20	5	25	80	4	1	6	6	32	6	5	27	14	9	6	19	6	14	6	26	8	17	14	15	6	1	47	1	46	6	21	1	3	21
cgST217	41	82	90	5	31	38	36	12	23	38	33	28	5	5	38	3	52	32	6	76	24	22	31	5	7	62	35	5	34	5	7	33	54	5	5	32	53	36	11	23	4	3	1	28	29	30	3	3	61
cgST218	101	122	91	100	87	86	83	83	78	82	78	7	59	69	77	60	53	78	77	77	13	52	65	20	76	34	78	67	65	73	80	10	55	56	31	41	15	72	71	8	30	45	1	51	8	61	51	38	62
cgST219	19	123	23	26	5	92	33	3	43	5	22	68	5	1	3	61	54	11	81	78	14	5	3	79	79	3	16	77	66	5	17	16	2	7	16	13	5	78	72	5	46	3	4	52	18	5	5	5	12
cgST220	102	124	92	74	88	93	84	84	76	60	79	81	60	73	78	62	4	79	82	79	75	41	66	80	80	63	79	30	10	77	81	14	18	47	4	43	54	79	55	37	7	27	1	36	24	62	23	39	63
cgST221	42	1	1	1	89	1	1	1	1	1	1	38	1	1	1	12	1	34	1	1	1	1	1	42	1	1	1	1	1	1	1	1	56	1	1	1	1	1	1	1	1	1	1	1	1	1	1	1	1
cgST222	103	125	93	99	83	94	82	82	79	83	77	52	5	6	76	63	11	77	NA	23	76	53	6	81	6	64	22	23	64	76	79	67	2	6	60	5	5	77	70	60	6	3	1	53	48	41	10	25	43
cgST223	104	26	94	24	19	29	6	6	80	24	19	82	6	6	6	5	5	7	5	23	1	6	67	6	6	5	6	6	23	6	19	6	7	6	20	8	17	80	6	6	6	3	1	6	6	19	6	16	64
cgST224	29	111	80	37	90	35	76	3	28	74	71	3	5	31	3	3	4	29	83	80	20	5	28	26	7	20	22	6	17	78	15	21	2	25	38	2	24	10	13	5	51	3	20	5	18	5	22	26	12
cgST225	105	126	95	26	5	95	38	41	68	84	75	15	61	23	79	64	4	74	23	81	20	5	3	28	7	33	80	35	67	9	82	68	57	7	23	44	55	22	73	17	57	4	4	22	18	5	52	4	19
cgST226	29	127	96	101	5	96	85	3	81	85	80	83	62	5	80	50	4	15	84	82	6	54	68	82	7	3	81	32	68	5	83	11	2	30	33	24	17	10	74	5	58	19	48	5	20	14	3	3	12
cgST227	106	128	97	102	91	66	86	49	57	86	81	84	63	32	28	5	55	80	85	83	77	55	69	83	81	51	82	78	69	79	84	69	36	60	61	45	31	81	45	61	20	44	1	54	49	26	42	40	29
cgST228	29	41	51	37	28	97	32	3	28	74	31	3	5	31	3	3	4	81	23	84	20	5	28	26	7	20	22	6	26	5	15	23	2	25	11	23	33	10	13	5	3	3	20	5	18	5	53	5	12
cgST229	107	41	36	103	5	23	32	3	82	27	31	3	5	74	81	65	4	5	23	3	78	5	3	26	7	20	22	6	26	80	15	23	2	7	11	23	33	30	75	5	3	3	4	5	27	5	3	41	12
cgST230	42	129	70	104	92	98	87	77	46	87	70	85	54	48	82	66	56	82	86	64	17	56	59	15	66	65	22	6	10	81	15	21	45	61	38	46	4	82	76	62	19	48	10	5	8	26	10	42	11
cgST231	34	34	5	31	5	28	27	12	23	30	3	3	5	5	29	3	4	25	6	5	24	5	23	31	22	3	26	5	29	21	25	NA	NA	NA	NA	NA	NA	NA	NA	NA	NA	NA	NA	NA	NA	NA	NA	NA	NA
cgST232	40	130	98	105	93	3	88	85	3	37	82	86	5	6	37	67	57	31	87	20	1	22	70	84	82	3	83	28	6	5	21	32	2	27	6	2	18	31	28	5	27	3	1	5	26	31	24	3	65
cgST233	40	130	98	105	93	3	88	85	3	37	82	86	5	6	37	67	57	31	87	20	1	22	70	84	82	3	83	28	6	5	21	32	2	27	6	2	18	31	28	5	27	3	1	5	26	31	24	3	65
cgST234	29	111	80	37	28	35	76	3	28	74	71	3	5	31	3	3	4	29	23	85	20	5	71	26	7	20	22	6	26	70	15	23	2	25	11	2	24	10	13	5	51	3	20	5	18	5	22	26	12
cgST235	29	111	80	37	28	35	76	3	28	74	71	3	5	31	3	3	4	29	23	86	20	5	28	26	7	20	22	6	26	70	15	NA	NA	NA	NA	NA	NA	NA	NA	NA	NA	NA	NA	NA	NA	NA	NA	NA	NA
cgST236	108	131	99	5	94	56	5	3	10	88	83	3	5	5	3	3	3	5	84	4	5	9	72	12	83	66	26	79	70	82	83	10	25	62	62	47	17	10	7	5	3	3	1	55	50	21	3	43	12
cgST237	109	132	100	106	62	99	89	3	3	5	84	3	64	32	3	3	1	5	88	87	79	57	73	12	84	3	26	5	71	83	85	37	58	63	63	16	56	2	77	25	59	3	49	6	8	3	3	5	3
cgST238	29	133	101	15	95	100	14	16	83	16	14	12	13	63	11	12	17	22	14	24	80	22	74	85	85	10	84	14	14	14	3	NA	NA	NA	NA	NA	NA	NA	NA	NA	NA	NA	NA	NA	NA	NA	NA	NA	NA
cgST239	110	30	26	26	5	23	38	26	19	27	17	3	5	23	83	3	18	18	4	88	81	5	3	26	4	20	22	6	26	19	21	NA	NA	NA	NA	NA	NA	NA	NA	NA	NA	NA	NA	NA	NA	NA	NA	NA	NA
cgST240	111	95	NA	24	23	52	6	86	43	24	19	52	6	6	6	12	5	7	5	23	1	6	6	6	63	39	6	43	23	6	86	NA	NA	NA	NA	NA	NA	NA	NA	NA	NA	NA	NA	NA	NA	NA	NA	NA	NA
cgST241	98	134	102	107	71	101	90	8	37	9	85	87	65	75	1	16	30	83	8	89	8	58	75	61	9	59	85	80	72	84	87	70	59	31	25	41	50	83	67	14	1	45	7	24	8	7	54	44	66
cgST242	78	91	67	108	65	68	17	66	60	65	59	64	47	58	65	14	43	24	61	57	82	43	53	65	61	8	59	58	10	56	63	52	11	64	64	26	43	59	43	44	45	15	39	11	8	63	5	26	10
cgST243	112	19	43	109	96	43	42	70	35	43	39	4	7	39	4	68	30	15	4	37	37	12	76	45	38	33	4	35	25	32	15	8	31	31	35	26	4	4	4	14	4	24	1	9	32	64	4	8	62
cgST244	8	104	75	86	75	78	22	58	3	70	24	70	5	1	3	6	47	67	70	24	65	5	3	20	68	14	56	13	19	66	72	21	50	7	18	37	46	23	7	50	11	40	41	7	18	5	3	5	12
cgST245	84	99	72	82	71	73	67	2	65	69	2	68	6	24	68	48	2	24	66	62	62	12	3	15	8	67	59	28	56	58	15	71	2	19	51	34	33	34	60	46	46	3	40	23	15	54	5	4	44
cgST246	29	111	80	37	28	35	76	3	28	74	71	3	5	31	3	3	4	29	23	70	20	5	28	26	7	20	22	6	26	70	15	23	2	25	11	2	24	10	13	5	51	3	20	5	18	5	22	26	12
cgST247	112	19	43	109	96	43	42	70	35	43	39	4	7	39	4	68	30	15	4	37	37	12	76	45	38	33	4	35	25	32	15	8	31	31	35	26	4	4	4	14	4	24	1	9	32	64	4	8	62
cgST248	113	135	103	11	97	7	91	8	6	14	86	15	7	76	84	7	7	24	89	90	83	4	8	28	86	9	80	9	27	7	8	10	9	15	23	48	7	84	78	14	60	2	14	56	8	65	5	45	11
cgST249	5	117	26	97	85	23	38	3	19	27	75	79	5	23	75	3	4	74	23	74	73	5	3	26	7	33	76	35	26	5	21	23	8	7	11	8	18	22	68	5	56	3	4	49	18	5	25	3	19
cgST250	114	52	104	46	36	102	92	87	34	5	37	38	66	38	1	20	28	26	1	1	1	59	3	42	1	68	86	6	1	31	40	NA	NA	NA	NA	NA	NA	NA	NA	NA	NA	NA	NA	NA	NA	NA	NA	NA	NA
cgST251	13	30	26	110	5	103	38	24	84	89	75	22	17	23	85	8	4	5	11	3	11	5	3	86	12	69	87	35	73	85	21	18	18	7	13	8	18	10	79	14	19	27	4	24	18	5	3	3	19
cgST252	13	12	11	12	5	104	93	3	3	5	87	81	5	12	86	3	58	84	11	11	6	7	12	87	7	11	88	11	74	86	10	NA	NA	NA	NA	NA	NA	NA	NA	NA	NA	NA	NA	NA	NA	NA	NA	NA	NA
cgST253	115	96	24	111	23	29	6	6	4	24	19	26	67	6	1	20	5	7	14	4	1	6	6	32	6	5	27	14	9	6	19	6	14	6	26	8	17	14	80	6	1	15	1	6	21	21	6	3	21
cgST254	8	104	75	86	75	78	22	58	3	70	24	70	5	1	3	6	47	67	70	24	65	5	3	20	68	14	56	13	19	66	72	NA	NA	NA	NA	NA	NA	NA	NA	NA	NA	NA	NA	NA	NA	NA	NA	NA	NA
cgST255	29	136	105	112	13	13	13	88	3	90	11	88	68	14	87	12	17	5	90	91	2	6	14	57	87	14	85	81	10	13	3	NA	NA	NA	NA	NA	NA	NA	NA	NA	NA	NA	NA	NA	NA	NA	NA	NA	NA
cgST256	12	23	22	20	18	20	20	35	14	5	21	74	26	20	3	4	1	12	8	20	13	4	19	72	9	18	32	67	26	67	16	NA	NA	NA	NA	NA	NA	NA	NA	NA	NA	NA	NA	NA	NA	NA	NA	NA	NA
cgST257	78	91	67	108	65	68	17	66	60	65	59	64	47	58	65	14	43	24	61	57	82	43	53	65	61	8	59	58	10	56	63	NA	NA	NA	NA	NA	NA	NA	NA	NA	NA	NA	NA	NA	NA	NA	NA	NA	NA
cgST258	45	19	43	48	38	43	42	41	35	43	39	4	7	39	4	26	30	12	4	37	37	12	35	45	38	33	4	35	25	32	41	NA	NA	NA	NA	NA	NA	NA	NA	NA	NA	NA	NA	NA	NA	NA	NA	NA	NA
cgST259	2	107	37	89	77	37	94	89	32	71	32	33	69	32	8	51	15	30	29	4	17	6	29	51	29	5	46	27	10	26	49	NA	NA	NA	NA	NA	NA	NA	NA	NA	NA	NA	NA	NA	NA	NA	NA	NA	NA
[truncated: 545 more columns]
