# Supplementary material for: A Core Genome Multilocus Sequence Typing Scheme for Streptococcus mutans
Source: mSphere. 2020 Jul 8;5(4):e00348-20. doi: 10.1128/mSphere.00348-20 (PMC7343978; doi:10.1128/mSphere.00348-20)
Supplement: TABLE S6 [file mSphere.00348-20-st006.xlsx]

## Sheet: Sheet1
Sequence types	number	Sample ID	Country
cgST148	1	GCA_000339115.1	Brazil
cgST149	1	GCA_000339135.1	Brazil
cgST150	1	GCA_000339155.1	Brazil
cgST151	1	GCA_000339175.1	Brazil
cgST152	1	GCA_000339195.1	Brazil
cgST153	1	GCA_000339215.1	Brazil
cgST154	1	GCA_000339235.1	Brazil
cgST155	1	GCA_000339255.1	Brazil
cgST156	1	GCA_000339275.1	Brazil
cgST172	1	GCA_000339595.1	Brazil
cgST175	1	GCA_000339655.1	Brazil
cgST176	1	GCA_000339675.1	Brazil
cgST177	1	GCA_000339695.1	Brazil
cgST178	1	GCA_000339715.1	Brazil
cgST179	1	GCA_000339735.1	Brazil
cgST197	1	GCA_000340095.1	Brazil
cgST1	1	SMB10	China
cgST2	2	SMB11 SMB42	China
cgST3	2	SMB12 SMB43	China
cgST4	1	SMB13	China
cgST5	1	SMB14	China
cgST6	2	SMB15 SMB46	China
cgST7	2	SMB16 SMB47	China
cgST8	1	SMB17	China
cgST9	1	SMB18	China
cgST10	1	SMB19	China
cgST11	2	SMB1 SMB32	China
cgST12	2	SMB20 SMB51	China
cgST13	1	SMB21	China
cgST14	1	SMB22	China
cgST15	2	SMB23 SMB54	China
cgST16	1	SMB24	China
cgST17	2	SMB25 SMB56	China
cgST18	1	SMB26	China
cgST19	1	SMB27	China
cgST20	1	SMB28	China
cgST21	1	SMB29	China
cgST22	1	SMB2	China
cgST23	1	SMB30	China
cgST24	1	SMB31	China
cgST25	1	SMB33	China
cgST26	2	SMB34 SMB3	China
cgST27	1	SMB35	China
cgST28	1	SMB36	China
cgST29	1	SMB37	China
cgST30	2	SMB38 SMB7	China
cgST31	1	SMB39	China
cgST32	1	SMB40	China
cgST33	1	SMB41	China
cgST34	1	SMB44	China
cgST35	1	SMB45	China
cgST36	1	SMB48	China
cgST37	1	SMB49	China
cgST38	1	SMB4	China
cgST39	1	SMB50	China
cgST40	1	SMB52	China
cgST41	1	SMB53	China
cgST42	1	SMB55	China
cgST43	1	SMB57	China
cgST44	1	SMB58	China
cgST45	1	SMB59	China
cgST46	1	SMB5	China
cgST47	1	SMB60	China
cgST48	1	SMB61	China
cgST49	1	SMB62	China
cgST50	1	SMB63	China
cgST51	1	SMB64	China
cgST52	2	SMB65 SMB66	China
cgST53	1	SMB67	China
cgST54	1	SMB68	China
cgST55	1	SMB69	China
cgST56	1	SMB6	China
cgST57	1	SMB70	China
cgST58	1	SMB71	China
cgST59	1	SMB72	China
cgST60	1	SMB73	China
cgST61	1	SMB74	China
cgST62	1	SMB75	China
cgST63	1	SMB76	China
cgST64	2	SMB77 SMB78	China
cgST65	1	SMB8	China
cgST66	1	SMB9	China
cgST67	1	SMB80	China
cgST68	1	SMB79	China
cgST207	1	GCA_000347895.1	Denmark
cgST204	1	GCA_000347835.1	Germany
cgST205	1	GCA_000347855.1	Germany
cgST168	1	GCA_000339515.1	Iceland
cgST169	1	GCA_000339535.1	Iceland
cgST170	1	GCA_000339555.1	Iceland
cgST198	1	GCA_000340115.1	Iceland
cgST200	1	GCA_000340155.1	Iceland
cgST160	1	GCA_000339355.1	Japan
cgST146	1	GCA_000339075.1	South Africa
cgST173	1	GCA_000339615.1	South Africa
cgST166	1	GCA_000339475.1	Turkey
cgST201	1	GCA_000340175.1	Turkey
cgST157	1	GCA_000339295.1	UK
cgST158	1	GCA_000339315.1	UK
cgST159	1	GCA_000339335.1	UK
cgST161	1	GCA_000339375.1	UK
cgST167	1	GCA_000339495.1	UK
cgST171	1	GCA_000339575.1	UK
cgST181	1	GCA_000339775.1	UK
cgST182	1	GCA_000339795.1	UK
cgST183	1	GCA_000339815.1	UK
cgST184	1	GCA_000339835.1	UK
cgST185	1	GCA_000339855.1	UK
cgST186	1	GCA_000339875.1	UK
cgST187	1	GCA_000339895.1	UK
cgST188	1	GCA_000339915.1	UK
cgST189	1	GCA_000339935.1	UK
cgST190	1	GCA_000339955.1	UK
cgST191	1	GCA_000339975.1	UK
cgST192	1	GCA_000339995.1	UK
cgST194	1	GCA_000340035.1	UK
cgST195	1	GCA_000340055.1	UK
cgST196	1	GCA_000340075.1	UK
cgST253	1	GCA_006386535.1	UK
cgST69	1	GCA_000007465.2	Unknown
cgST70	1	GCA_000091645.1	Unknown
cgST71	1	GCA_000228745.2	Unknown
cgST72	1	GCA_000228765.2	Unknown
cgST73	1	GCA_000228785.2	Unknown
cgST74	1	GCA_000228805.2	Unknown
cgST75	1	GCA_000228825.2	Unknown
cgST76	1	GCA_000228845.2	Unknown
cgST77	1	GCA_000228865.2	Unknown
cgST78	1	GCA_000228885.2	Unknown
cgST79	1	GCA_000228905.2	Unknown
cgST80	1	GCA_000228925.2	Unknown
cgST81	1	GCA_000228945.2	Unknown
cgST82	1	GCA_000228965.2	Unknown
cgST83	1	GCA_000228985.2	Unknown
cgST84	1	GCA_000229005.2	Unknown
cgST85	1	GCA_000229025.2	Unknown
cgST86	1	GCA_000229045.2	Unknown
cgST87	1	GCA_000229065.2	Unknown
cgST88	1	GCA_000229085.2	Unknown
cgST89	1	GCA_000229105.2	Unknown
cgST90	1	GCA_000229125.2	Unknown
cgST91	1	GCA_000229145.2	Unknown
cgST92	1	GCA_000229165.2	Unknown
cgST93	1	GCA_000229185.2	Unknown
cgST94	1	GCA_000229205.2	Unknown
cgST95	1	GCA_000229225.2	Unknown
cgST96	1	GCA_000229245.2	Unknown
cgST97	1	GCA_000229265.2	Unknown
cgST98	1	GCA_000229285.2	Unknown
cgST99	1	GCA_000229305.2	Unknown
cgST100	1	GCA_000229325.2	Unknown
cgST101	1	GCA_000229345.2	Unknown
cgST102	1	GCA_000229365.2	Unknown
cgST103	1	GCA_000229385.2	Unknown
cgST104	1	GCA_000229405.2	Unknown
cgST105	1	GCA_000229425.2	Unknown
cgST106	1	GCA_000229445.2	Unknown
cgST107	1	GCA_000229465.2	Unknown
cgST108	1	GCA_000229485.2	Unknown
cgST109	1	GCA_000229505.2	Unknown
cgST110	1	GCA_000229525.2	Unknown
cgST111	1	GCA_000229545.2	Unknown
cgST112	1	GCA_000229565.2	Unknown
cgST113	1	GCA_000229585.2	Unknown
cgST114	1	GCA_000229605.2	Unknown
cgST115	1	GCA_000229625.2	Unknown
cgST116	2	GCA_000229645.2 GCA_000229665.2	Unknown
cgST117	1	GCA_000229685.2	Unknown
cgST118	1	GCA_000229705.2	Unknown
cgST119	1	GCA_000229725.2	Unknown
cgST120	2	GCA_000229745.2 GCA_000229885.2	Unknown
cgST121	1	GCA_000229765.2	Unknown
cgST122	1	GCA_000229785.2	Unknown
cgST123	2	GCA_000229805.2 GCA_000229825.2	Unknown
cgST124	1	GCA_000229845.2	Unknown
cgST125	1	GCA_000229865.2	Unknown
cgST126	1	GCA_000229905.2	Unknown
cgST127	1	GCA_000229925.2	Unknown
cgST128	1	GCA_000229945.2	Unknown
cgST129	1	GCA_000229965.2	Unknown
cgST130	1	GCA_000229985.2	Unknown
cgST131	1	GCA_000230005.2	Unknown
cgST132	1	GCA_000230025.2	Unknown
cgST133	1	GCA_000230045.2	Unknown
cgST134	1	GCA_000230065.2	Unknown
cgST135	1	GCA_000230085.2	Unknown
cgST136	1	GCA_000230105.2	Unknown
cgST137	1	GCA_000230125.2	Unknown
cgST138	1	GCA_000230145.2	Unknown
cgST139	1	GCA_000230165.2	Unknown
cgST140	1	GCA_000230185.2	Unknown
cgST141	1	GCA_000230205.2	Unknown
cgST142	1	GCA_000230225.2	Unknown
cgST143	1	GCA_000271865.1	Unknown
cgST144	1	GCA_000284575.1	Unknown
cgST162	1	GCA_000339395.1	Unknown
cgST165	1	GCA_000339455.1	Unknown
cgST174	1	GCA_000339635.1	Unknown
cgST199	1	GCA_000340135.1	Unknown
cgST202	1	GCA_000347795.1	Unknown
cgST203	1	GCA_000347815.1	Unknown
cgST206	1	GCA_000347875.1	Unknown
cgST208	1	GCA_000375505.1	Unknown
cgST209	3	GCA_000496535.1 GCA_002212965.1 GCA_002213065.1	Unknown
cgST210	2	GCA_000496555.1 GCA_002212885.1	Unknown
cgST213	1	GCA_000522605.1	Unknown
cgST215	1	GCA_000522645.1	Unknown
cgST216	1	GCA_000522665.1	Unknown
cgST217	1	GCA_000522685.1	Unknown
cgST218	1	GCA_000522705.1	Unknown
cgST219	1	GCA_000522725.1	Unknown
cgST220	1	GCA_000522745.1	Unknown
cgST222	1	GCA_000522785.1	Unknown
cgST223	1	GCA_000522805.2	Unknown
cgST224	1	GCA_000522825.1	Unknown
cgST226	1	GCA_000522865.1	Unknown
cgST227	1	GCA_000522885.1	Unknown
cgST228	1	GCA_000522905.1	Unknown
cgST229	1	GCA_000522925.1	Unknown
cgST230	1	GCA_000522945.1	Unknown
cgST231	1	GCA_000817065.1	Unknown
cgST235	1	GCA_001558215.1	Unknown
cgST236	1	GCA_001625005.1	Unknown
cgST237	1	GCA_001703615.1	Unknown
cgST238	1	GCA_002083175.2	Unknown
cgST239	1	GCA_002155285.1	Unknown
cgST240	1	GCA_002157665.1	Unknown
cgST241	1	GCA_002179995.1	Unknown
cgST242	1	GCA_002212845.1	Unknown
cgST243	1	GCA_002212855.1	Unknown
cgST244	1	GCA_002212905.1	Unknown
cgST245	1	GCA_002212925.1	Unknown
cgST246	1	GCA_002212935.1	Unknown
cgST247	1	GCA_002212995.1	Unknown
cgST248	1	GCA_002213005.1	Unknown
cgST249	1	GCA_002213035.1	Unknown
cgST250	1	GCA_002995555.1	Unknown
cgST251	2	GCA_003466855.1 GCA_902365065.1	Unknown
cgST252	1	GCA_003691695.1	Unknown
cgST254	2	GCA_006739205.1 GCA_900475095.1	Unknown
cgST255	1	GCA_008831325.1	Unknown
cgST256	1	GCA_008831345.1	Unknown
cgST257	1	GCA_008831365.1	Unknown
cgST258	1	GCA_900459345.1	Unknown
cgST259	1	GCA_900636835.1	Unknown
cgST145	1	GCA_000339055.1	USA
cgST147	1	GCA_000339095.1	USA
cgST163	1	GCA_000339415.1	USA
cgST164	1	GCA_000339435.1	USA
cgST180	1	GCA_000339755.1	USA
cgST193	1	GCA_000340015.1	USA
cgST211	1	GCA_000522565.1	USA
cgST212	1	GCA_000522585.1	USA
cgST214	1	GCA_000522625.1	USA
cgST221	1	GCA_000522765.1	USA
cgST225	1	GCA_000522845.1	USA
cgST232	1	GCA_001068415.1	USA
cgST233	1	GCA_001069835.1	USA
cgST234	1	GCA_001073145.1	USA
