# Supplementary material for: A Core Genome Multilocus Sequence Typing Scheme for Streptococcus mutans
Source: mSphere. 2020 Jul 8;5(4):e00348-20. doi: 10.1128/mSphere.00348-20 (PMC7343978; doi:10.1128/mSphere.00348-20)
Supplement: TABLE S7 [file mSphere.00348-20-st007.xlsx]

## Sheet: Sheet1
Assembly ID	Isolates ID	Source	Release date	cgMLST cgST
GCA_000339115.1	R221	Brazil	2013-02-11	cgST148
GCA_000339135.1	M230	Brazil	2013-02-11	cgST149
GCA_000339155.1	15JP3	Brazil	2013-02-11	cgST150
GCA_000339175.1	4SM1	Brazil	2013-02-11	cgST151
GCA_000339195.1	2ST1	Brazil	2013-02-11	cgST152
GCA_000339215.1	4VF1	Brazil	2013-02-11	cgST153
GCA_000339235.1	15VF2	Brazil	2013-02-11	cgST154
GCA_000339255.1	11VS1	Brazil	2013-02-11	cgST155
GCA_000339275.1	5SM3	Brazil	2013-02-11	cgST156
GCA_000339595.1	8ID3	Brazil	2013-02-11	cgST172
GCA_000339655.1	1SM1	Brazil	2013-02-11	cgST175
GCA_000339675.1	3SN1	Brazil	2013-02-11	cgST176
GCA_000339695.1	11A1	Brazil	2013-02-11	cgST177
GCA_000339715.1	11SSST2	Brazil	2013-02-11	cgST178
GCA_000339735.1	2VS1	Brazil	2013-02-11	cgST179
GCA_000340095.1	1ID3	Brazil	2013-02-11	cgST197
GCA_000347895.1	NCTC 11060	Denmark	2013-03-21	cgST207
GCA_000347835.1	KK23	Germany	2013-03-21	cgST204
GCA_000347855.1	AC4446	Germany	2013-03-21	cgST205
GCA_000339515.1	14D	Iceland	2013-02-11	cgST168
GCA_000339535.1	21	Iceland	2013-02-11	cgST169
GCA_000339555.1	B	Iceland	2013-02-11	cgST170
GCA_000340115.1	66-2A	Iceland	2013-02-11	cgST198
GCA_000340155.1	24	Iceland	2013-02-11	cgST200
GCA_000339355.1	NMT4863	Japan	2013-02-11	cgST160
GCA_000339075.1	SA41	South Africa	2013-02-11	cgST146
GCA_000339615.1	SA38	South Africa	2013-02-11	cgST173
GCA_000339475.1	U2A	Turkey	2013-02-11	cgST166
GCA_000340175.1	U2B	Turkey	2013-02-11	cgST201
GCA_000339295.1	NFSM2	UK	2013-02-11	cgST157
GCA_000339315.1	A9	UK	2013-02-11	cgST158
GCA_000339335.1	N29	UK	2013-02-11	cgST159
GCA_000339375.1	T4	UK	2013-02-11	cgST161
GCA_000339495.1	NLML8	UK	2013-02-11	cgST167
GCA_000339575.1	SM1	UK	2013-02-11	cgST171
GCA_000339775.1	A19	UK	2013-02-11	cgST181
GCA_000339795.1	U138	UK	2013-02-11	cgST182
GCA_000339815.1	G123	UK	2013-02-11	cgST183
GCA_000339835.1	M21	UK	2013-02-11	cgST184
GCA_000339855.1	N34	UK	2013-02-11	cgST185
GCA_000339875.1	NLML4	UK	2013-02-11	cgST186
GCA_000339895.1	NLML5	UK	2013-02-11	cgST187
GCA_000339915.1	NLML9	UK	2013-02-11	cgST188
GCA_000339935.1	M2A	UK	2013-02-11	cgST189
GCA_000339955.1	N3209	UK	2013-02-11	cgST190
GCA_000339975.1	N66	UK	2013-02-11	cgST191
GCA_000339995.1	W6	UK	2013-02-11	cgST192
GCA_000340035.1	ST1	UK	2013-02-11	cgST194
GCA_000340055.1	ST6	UK	2013-02-11	cgST195
GCA_000340075.1	NLML1	UK	2013-02-11	cgST196
GCA_006386535.1	35	UK	2019-06-24	cgST253
GCA_000339055.1	S1B	USA	2013-02-11	cgST145
GCA_000339095.1	SF12	USA	2013-02-11	cgST147
GCA_000339435.1	SF14	USA	2013-02-11	cgST164
GCA_000340015.1	SF1	USA	2013-02-11	cgST193
GCA_000339415.1	NV1996	USA	2013-02-11	cgST163
GCA_000339755.1	NVAB	USA	2013-02-11	cgST180
GCA_000522565.1	B05Sm11	USA	2014-01-24	cgST211
GCA_000522585.1	B13Sm1	USA	2014-01-24	cgST212
GCA_000522625.1	B084SM-A	USA	2014-01-24	cgST214
GCA_000522765.1	B04Sm5	USA	2014-01-24	cgST221
GCA_000522845.1	B88SM-A	USA	2014-01-24	cgST225
GCA_001068415.1	1006_SMUT	USA	2015-07-10	cgST232
GCA_001069835.1	1002_SMUT	USA	2015-07-10	cgST233
GCA_001073145.1	503_SMUT	USA	2015-07-10	cgST234
